# Supplementary material for: A distribution-oriented approach to support landscape connectivity for ecologically distinct bird species
Source: PLoS One. 2018 Apr 11;13(4):e0194848. doi: 10.1371/journal.pone.0194848 (PMC5895004; doi:10.1371/journal.pone.0194848)
Supplement: S1 Table — (ODT) [file pone.0194848.s001.odt]

S1 Table. List of the bird species recorded in this study as well as the number of hexagonal cells in which they were sampled (Nc) and their total abundance (Ta). The species-specific habitat association of those species present in more than 10 cells (i.e., those marked with the † symbol) and therefore those included in subsequent connectivity analysis is also reported (n = 41). See the main text for details.


Scientific name
Common name
Group
Nc
Ta
Alcedo atthis L. 1758
Common Kingfisher

1
1
Alectoris rufa L. 1758†
Red-legged Partridge
Farmland
16
21
Apus pallidus Shelley 1870
Pallid Swift

1
1
Ardea cinerea L. 1758
Grey Heron

3
4
Bubulcus ibis L. 1758†
Cattle Egret
Farmland
12
40
Burhinus oedicnemus L. 1758
Stone-curlew

1
1
Calandrella brachydactyla Leisler 1814
Greater Short-toed Lark

1
1
Carduelis cannabina L. 1758†
Common Linnet
Farmland
24
44
Carduelis carduelis L. 1758†
European Goldfinch
Farmland
68
118
Carduelis chloris L. 1758†
European Greenfinch
Generalist
39
49
Cecropis daurica L. 1771
Red-rumped Swallow

4
11
Certhia brachydactyla Brehm 1820†
Short-toed Treecreeper
Forest
79
145
Cisticola juncidis Rafinesque 1810†
Zitting Cisticola
Farmland
55
74
Clamator glandarius L. 1758
Great Spotted Cuckoo

4
5
Coccothraustes coccothraustes L. 1758
Hawfinch

4
7
Columba palumbus L. 1758†
Common Woodpigeon
Forest
16
17
Corvus corone L. 1758†
Carrion Crow
Farmland
21
24
Corvus monedula L. 1758
Eurasian Jackdaw

1
5
Coturnix coturnix L. 1758†
Common Quail
Farmland
41
52
Cuculus canorus L. 1758†
Common Cuckoo
Generalist
31
35
Cyanistes caeruleus L. 1758†
Common Blue Tit
Forest
106
196
Cyanopica cooki Bonaparte 1850
Iberian Azure-winged Magpie

2
10
Delichon urbicum L. 1758
Northern House Martin

1
13
Dendrocopos major L. 1758†
Great Spotted Woodpecker
Forest
10
10
Dendrocopos minor L. 1758
Lesser Spotted Woodpecker

4
5
Egretta garzetta L. 1766
Little Egret

1
1
Emberiza calandra L. 1758†
Corn Bunting
Farmland
129
367
Emberiza cirlus L. 1766
Cirl Bunting

6
6
Erithacus rubecula L. 1758
European Robin

1
2
Erythropygia galactotes Temminck 1820
Rufous Scrub-robin

1
1
Estrilda astrild L. 1758
Common Waxbill

1
2
Fringilla coelebs L. 1758†
Common Chaffinch
Forest
104
276
Galerida cristata L. 1758
Crested Lark

5
9
Galerida theklae Brehm 1858†
Thekla Lark
Farmland
59
120
Garrulus glandarius L. 1758
Eurasian Jay

4
5
Hippolais polyglotta Vieillot 1817†
Melodious Warbler
Farmland
16
17
Hirundo rustica L. 1758†
Barn Swallow
Farmland
15
31
Jynx torquilla L. 1758
Eurasian Wryneck

1
1
Lanius meridionalis Temminck 1820†
Southern Grey Shrike
Farmland
21
23
Lanius senator L. 1758†
Woodchat Shrike
Farmland
24
29
Lophophanes cristatus L. 1758†
European Crested Tit
Forest
12
15
Lullula arborea L. 1758†
Woodlark
Farmland
71
102
Luscinia megarhynchos Brehm 1831†
Common Nightingale
Generalist
61
81
Melanocorypha calandra L. 1766
Calandra Lark

6
15
Merops apiaster L. 1758†
European Bee-eater
Generalist
30
73
Oriolus oriolus L. 1758
Eurasian Golden Oriole

7
7
Parus major L. 1758
Great Tit

1
1
Passer domesticus L. 1758†
House Sparrow
Generalist
23
55
Passer hispaniolensis Temminck 1820†
Spanish Sparrow
Farmland
27
276
Passer montanus L. 1758†
Eurasian Tree Sparrow
Forest
47
54
Petronia petronia L. 1766
Common Rock-sparrow

7
8
Phoenicurus phoenicurus L. 1758
Common Redstart

3
3
Pica pica L. 1758†
Common Magpie
Generalist
13
20
Riparia riparia L. 1758
Collared Sand Martin

1
1
Saxicola torquatus L. 1766†
Common Stonechat
Farmland
42
55
Serinus serinus L. 1766†
European Serin
Forest
55
82
Sitta europaea L. 1758†
Eurasian Nuthatch
Forest
47
69
Streptopelia decaocto Frivaldszky 1838†
Eurasian Collared-dove
Generalist
44
52
Sturnus unicolor Temminck 1820†
Spotless Starling
Generalist
62
133
Sylvia atricapilla L. 1758†
Blackcap
Generalist
14
21
Sylvia hortensis Gmelin 1789
Orphean Warbler

2
3
Sylvia melanocephala Gmelin 1789†
Sardinian Warbler
Generalist
71
103
Tetrax tetrax L. 1758†
Little Bustard
Farmland
10
16
Troglodytes troglodytes L. 1758†
Northern Wren
Forest
19
23
Turdus merula L. 1758†
Common Blackbird
Generalist
62
78
Turdus viscivorus L. 1758
Mistle Thrush

1
1
Upupa epops L. 1758†
Hoopoe
Generalist
51
53
