# Supplementary material for: A distribution-oriented approach to support landscape connectivity for ecologically distinct bird species
Source: PLoS One. 2018 Apr 11;13(4):e0194848. doi: 10.1371/journal.pone.0194848 (PMC5895004; doi:10.1371/journal.pone.0194848)
Supplement: S2 Table — (XLS) [file pone.0194848.s002.xls]

## Sheet: Environmental
	Mean number of patches		Mean patch size		Mean patch distance
plot_id	Dominant	Minority	Dominant	Minority	Dominant	Minority	Forests	Open fields	Tree plantations	Urban areas	Water
1	1	0.33	64.72	0.08	0	32.94	0.37	0	99.63	0	0
2	1	0.5	30.81	1.67	57.9	57.9	60.72	5.13	34.15	0	0
3	1	1.67	54.12	0.72	0	68.7	83.31	16.69	0	0	0
4	1	0	64.82	0	0	0	99.77	0	0	0	0.23
5	1.5	1	27.63	0.67	191.1	0	72.43	25.29	1.26	0.8	0.21
6	1	1	61.43	0.34	28.02	145.2	94.56	4.7	0	0	0.73
7	1	1	53.6	2.69	28.11	74.5	82.5	8.8	8.03	0	0.67
8	1	1	58.98	1.13	0	82.03	90.79	7.97	1.25	0	0
9	1	1.67	49.86	1.94	0	49.63	76.74	19.04	4.22	0	0
10	1	1	52.48	2.46	0	19.39	80.78	15.75	3.47	0	0
11	1	0.33	60.54	1.1	32.02	0	93.2	5.07	0	0	1.73
12	1	0.67	60.92	1.35	0	0	93.77	4.93	1.3	0	0
13	2	1.67	26.82	0.97	131	118.1	82.56	17.25	0	0.19	0
14	10.5	0.5	2.85	2.24	319.8	0	55.65	37.22	0	6.9	0.23
15	5.5	1.5	6.56	1.98	258.85	313.4	25.26	66.37	4.55	3.81	0
16	1.5	1	20.52	7.54	269.25	0	49.59	27.19	21.35	1.87	0
17	2	1.67	28.7	0.81	71.85	75.23	88.37	9.81	1.3	0	0.53
18	2	1.33	24.34	2.31	2.23	103.17	18.06	74.95	4.63	0	2.37
19	1	0.5	31.33	1.16	0	103.75	66.7	3.56	29.75	0	0
20	1	0	64.96	0	0	0	100	0	0	0	0
21	1	1.33	43.41	1.78	0	26.46	66.82	20.54	1.37	0	11.27
22	1	2.33	40.2	2.87	0	199.2	18.79	19.34	61.88	0	0
23	1	0.67	58.24	2.24	83.36	27.79	8.17	2.18	89.65	0	0
24	1	0.33	64.74	0.07	0	0	0.34	0	99.66	0	0
25	1	0.33	58.94	1.45	40.06	13.35	0	6.71	90.72	0	2.57
26	1	0.67	55.84	1.52	42.06	129.05	0	14.04	85.96	0	0
27	1.5	1.5	20.49	2.31	84.39	206.55	41.12	10.33	43.9	1.94	2.7
28	1	1.67	51.61	2.28	251.2	214.62	79.44	6.75	13.28	0.53	0
29	2	1.67	27.6	1.72	5.18	13.68	84.96	8.34	5.88	0.83	0
30	1	1	54.57	1.81	0	60.67	84	0.75	15.25	0	0
31	1	2.33	56.51	0.87	0	345.07	10.59	1.65	87	0.54	0.23
32	1	1	46.41	4.27	178.8	175.7	15.78	11.84	71.44	0	0.94
33	1	1.67	49	2.05	122.1	233.1	16.84	7.73	75.43	0	0
34	1	3	45.23	1.86	34.29	258.43	16.93	13.13	69.62	0.32	0
35	1	2	46.37	2.69	18.74	155.78	21	7.61	71.39	0	0
36	2	1.67	26.95	1.48	186.4	170.87	15.18	1.02	82.98	0.75	0.07
37	2	2.33	24.11	2.36	82.11	339.06	14.37	7.62	74.23	3.5	0.29
38	1	0.67	62.81	0.36	0	134.47	3.31	0	96.69	0	0
39	1	0.67	50.29	4.89	0	0	77.42	4.21	18.37	0	0
40	1	0.33	63.99	0.33	0	0	98.5	1.5	0	0	0
41	1	0	32.02	0	0	0	59.92	38.67	0	0	1.41
42	2	0.67	25.45	4.65	106.3	134.07	15.59	78.36	5.87	0	0.18
43	1	0.67	48.94	2.67	125.6	128.6	75.33	24.67	0	0	0
44	1	1.33	50.06	2.35	0	65.23	77.07	14.75	5.95	0	2.23
45	1	2.67	41.6	1.93	0	205.17	64.03	24.9	9.52	0	1.56
46	1	1.33	54.36	1.77	0	64.92	83.68	11	5.32	0	0
47	1	0.33	57.67	2.43	0	0	88.77	11.23	0	0	0
48	1	0.67	55.65	3.1	0	19.33	85.66	0.41	13.93	0	0
49	2	2.33	25.54	1.5	3.38	133.67	78.62	12.51	3.82	0.59	4.46
50	7.5	0.5	4	2.42	347.55	158.1	50.51	42.04	0	7.45	0
51	4.5	1.5	6.35	2.66	248.9	54.35	39.88	46.32	11.22	2.58	0
52	1	1.33	53.82	1.75	0	83.9	82.84	9.15	2.7	0.79	4.52
53	1	1	58.31	2.22	0	0	89.76	0.78	9.36	0.1	0
54	1	0.33	49.93	4.73	0	0	21.86	76.86	0	0	1.28
55	1	0.67	61.32	1.15	0	39.47	2.3	94.39	3.02	0	0.29
56	1	0.5	29.72	2.74	15.75	0	64.77	26.72	8.44	0	0.06
57	1	1.33	61.27	0.85	0	54.87	94.32	2.61	3.07	0	0
58	1.5	1	24.42	1.66	181.15	145.35	28.44	60.96	10.19	0	0.41
59	2	1	21.86	5.74	44.77	149.09	67.3	11.97	20.53	0	0.2
60	1	1.5	31.58	0.3	40.53	287.23	2.76	37.22	60.02	0	0
61	1	0.67	43.2	6.87	46.94	15.65	8.65	23.09	66.5	0	1.75
62	1	1	58.56	1.61	0	245.93	5.1	4.67	90.15	0	0.09
63	1	1	38.47	6.19	0	102.44	59.22	24.38	16.4	0	0
64	1	0.67	57.91	1.18	0	219.83	89.14	10.86	0	0	0
65	1	1.67	46.3	2.96	21.59	301.3	71.27	4.18	24.54	0	0
66	2	1.67	27.52	1.71	27.12	312.77	84.72	5.03	9.78	0.47	0
67	2.5	2	10.37	2	235.75	243.7	55.39	17.27	26.95	0.38	0
68	1	1	50.23	1.64	0	148.27	22.67	0	77.33	0	0
69	1	2.33	42.32	2.16	0	140.03	19.62	15.24	65.14	0	0
70	2.5	2	12.59	0.8	270.65	547.05	46.72	6.38	46.35	0.35	0.2
71	2	1.33	23.46	3.23	223.6	76.58	24.97	1.46	72.23	0.97	0.38
72	2	1.33	29.02	1.55	5.31	183.8	7.01	2.84	89.34	0.82	0
73	2	1.67	25.68	2.52	43.36	168.62	13.69	0.68	79.05	6.41	0.17
74	1	1	51.78	4.39	85.8	28.6	10.85	9.38	79.71	0.07	0
75	1	1.33	45.23	4.03	160.5	73.9	69.62	17.63	12.75	0	0
76	1	0.33	52.36	4.2	62.56	15.01	80.6	19.4	0	0	0
77	1	0.67	62.76	0.37	0	94.37	96.61	3.39	0	0	0
78	1	2	52.23	1.41	0	227.83	80.4	13.22	6.38	0	0
79	1	1.33	59.52	0.56	0	77.01	91.63	7.68	0.01	0	0.68
80	1	2	60.69	0.24	24.96	134.47	93.42	6.58	0	0	0
81	1	1.67	49.93	1.86	307	272.97	76.86	17.71	5.42	0	0.01
82	1	0.67	55.58	1.53	29.6	65.07	85.56	14.1	0	0	0.35
83	1	0.33	62.58	0.79	0	0	96.34	3.66	0	0	0
84	1	0.33	62.92	0.68	0	0	96.86	3.14	0	0	0
85	1.5	2	19.78	0.53	123.05	431.4	71.62	1.86	25.1	1.42	0
86	2	1.67	26.81	1.4	135.4	82.57	82.53	12.63	0	3.31	1.53
87	4.5	0.5	7.28	0.86	317.55	230.05	37.29	59.81	0	2.66	0.24
88	1.5	0	24.48	0	132.3	0	49.3	50.7	0	0	0
89	2.5	0.5	22.27	2.7	128.1	0	60.86	30.84	0	8.3	0
90	2.5	0.5	18.45	0.63	47.37	0	43.04	55.01	0	1.94	0
91	1	0.33	63.12	0.61	0	0	2.83	97.17	0	0	0
92	1	1	50.22	1.55	55.3	51.77	21.52	77.3	0	0	1.18
93	1.5	0	28.03	0	85.57	0	73.03	26.52	0	0	0.45
94	2	1.67	24.82	1.02	29.44	121.97	23.53	76.42	0	0	0.05
95	2	0.5	15	4.27	85.38	0	60.26	26.08	13.15	0	0.5
96	1.5	0.5	25.77	2.56	172.28	0	25.53	66.58	7.9	0	0
97	1	0.67	59.9	1.69	0	0	7.54	92.2	0.26	0	0
98	2	0.5	15.96	0.56	342.15	0	26.89	71.37	0	1.73	0.02
99	2	0.5	15.93	0.44	58.33	60.55	39.21	58.86	1.34	0	0.59
100	1	0.33	58.94	1.94	18.19	42.53	8.96	90.73	0	0	0.31
101	1	1	52.54	3.05	339	185.33	80.88	10.05	9.07	0	0
102	2	2.33	25.16	1.46	152.3	303.33	77.46	16.24	2.81	0.4	3.08
103	3.5	2.5	7.31	4.01	256.3	313.25	45.52	17.05	29.35	8.08	0
104	2	2	26.81	1.5	65.76	161.35	5.12	11.19	82.54	0.65	0.49
105	2	2	25.21	2.42	38.7	69.33	9.68	8.35	77.63	4.34	0
106	2	2.67	27.1	1.07	18.6	236.47	13.14	2.65	83.43	0.79	0
107	3	1	17.63	4.02	254	106.03	81.42	3.14	15.15	0.29	0
108	1	0.67	59.8	0.85	0	190.07	7.89	0	92.05	0	0.06
109	1.5	0	24.41	0	257.25	98.75	49.67	0	50.33	0	0
110	1.5	1	20.79	2.33	150.23	212.45	42.15	14.32	42.92	0	0.6
111	1	0.67	61	0.66	0	114.4	6.1	0	93.9	0	0
112	1.5	0	24.19	0	122.65	122.65	48.92	0	51.08	0	0
113	1	1.33	56.23	0.73	0	78.73	86.55	13.45	0	0	0
114	1	2	27.13	1.34	145	119.2	54.02	16.48	29.49	0	0
115	1	1.5	29.3	1.06	58.7	230.55	58.99	9.8	31.22	0	0
116	1	1	49.93	1.67	265.5	83.73	76.86	23.14	0	0	0
117	1	1	58.46	0.7	0	146.6	90	9.7	0	0	0.3
118	1	2.33	50.39	2.45	0	150.77	77.56	13.1	6.78	2.56	0
119	1	0.33	60.91	0.85	0	0	93.76	3.93	0	0	2.31
120	1	0.33	64.19	0.26	0	18.15	98.82	1.18	0	0	0
121	1	1	51.54	1.32	0	63.63	79.34	18.3	0	0	2.36
122	2	2.33	24.09	2.04	76.47	131.79	74.17	2.59	21	2.25	0
123	2	1.67	30.61	0.42	3.61	139.37	94.24	5.08	0	0.68	0
124	2	1	28.32	1.41	124.4	83.03	87.18	12.6	0.22	0	0
125	6	2.67	7.03	2.97	278	239	22	64.89	7.38	5.6	0.12
126	4	2.33	11.91	2.15	20.1	137.25	20.89	73.34	0.11	5.66	0
127	1.5	0.5	25.11	3.14	129.15	0	64.28	26.05	0	9.68	0
128	2	1.5	18.2	0.9	202	233	38.45	52.69	3.64	0.95	4.26
129	1	0.67	55.26	3.24	0	46.9	13.35	85.06	1.59	0	0
130	1	0	32.48	0	0	0	33.4	66.6	0	0	0
131	3	0.5	10.45	0.69	280.7	0	40.34	56.17	0	2.11	1.38
132	2.5	0	25.97	0	234.45	0	26.71	73.29	0	0	0
133	1.5	1	23.5	3.53	162.25	0	33.58	55.56	4.43	6.42	0
134	1	1	49.89	3.6	21.7	167.27	13.2	76.79	10	0	0
135	1	1	61.06	0.66	0	66.73	1.79	93.99	2.17	0	2.05
136	2	0.33	26.11	3.93	251.1	0	18.14	80.38	0	0	1.48
137	2.5	0	18.52	0	83.5	0	43.01	56.06	0	0	0.93
138	1	0.67	59.27	1.9	0	69.9	3.71	91.23	5.06	0	0
139	2	1	16.09	0.3	124.52	9.22	0	51.75	47.33	0.91	0
140	1	2	26.73	4.9	0	67.8	31.42	13.84	50.88	3.75	0.1
141	2.66667	3	7.51	1.41	174.67	390.7	30.1	27.94	30.95	6.49	4.51
142	3	2.67	9.59	7.58	289.4	217.37	7.12	24.86	44.28	23.74	0
143	1	1.33	54.4	3.15	0	242.5	14.33	0.35	83.74	0.05	1.53
144	1	0.33	62.91	0.68	19.98	6.66	0	3.16	96.84	0	0
145	1.5	2	22.11	3.28	22.6	136.7	31.36	8.56	52.38	7.26	0.44
146	1	0.67	54.37	3.08	12.31	4.1	14.1	0.13	83.7	0	2.08
147	1	0.67	56.26	2.9	0	0	3.67	9.72	86.61	0	0
148	1	1.67	50.96	1.71	0	110.73	9.56	9.32	78.44	0	2.68
149	1	1	42.73	6.11	82.75	156.95	12.02	22.21	65.77	0	0
150	1	0	32.48	0	64.2	64.2	31.84	0	68.16	0	0
151	3	1.67	15.32	2.87	86.18	58.63	70.73	24	4.26	1.01	0
152	1	0.67	60.49	0.75	0	225	93.12	6.88	0	0	0
153	1	1	29.01	1.74	21.64	248.8	61.69	10.69	27.62	0	0
154	2	1	12.23	0.76	217.75	155	4.65	25.58	49.72	0	20.04
155	3	0.5	13.46	0.43	105.13	0	67.09	31.59	0	1.32	0
156	1.5	0	26.58	0	115.54	0	63.68	36.32	0	0	0
157	1	1.33	59.48	0.61	0	25.22	91.56	8.4	0.03	0	0
158	1	1	48.62	4.85	0	286.47	19.6	5.56	74.84	0	0
159	2.5	0.5	22.77	3.16	81.65	0	63.38	26.88	9.74	0	0
160	1	1	61.97	0.63	0	87.57	95.39	3.45	1.17	0	0
161	2	2	27.62	1.23	157.8	368.47	85.04	12.52	1.83	0.61	0
162	1	1.33	63.11	0.15	0	188	97.15	2.85	0	0	0
163	1	2	52.77	2.67	17.45	140.37	81.23	8.34	9.38	0.87	0.18
164	3	2	16.55	2.02	82.47	102.03	76.44	17.77	0	5.79	0
165	3.5	2.5	8.23	2.63	173.4	48.87	32.65	45.04	17.04	3.85	1.43
166	3	1	10.72	6.05	199.4	0	50.94	30.17	0.28	18.36	0.25
167	1	0.67	61.09	0.65	0	193.23	94.04	5.96	0	0	0
168	1	0.67	55.9	1.51	0	96.93	86.06	13.94	0	0	0
169	1	0.67	62.51	0.41	0	200.8	96.22	3.78	0	0	0
170	1	0.33	64.92	0.01	0	13.8	99.94	0.07	0	0	0
171	1.5	0	26.7	0	167.61	0	35.59	64.41	0	0	0
172	2	0.5	18.09	4.12	118.15	0	47.41	39.9	12.69	0	0
173	1.5	0.5	23.2	3.56	145.36	0	53.79	35.26	10.95	0	0
174	2	0.67	24.93	2.18	54.57	60.3	20.1	76.76	0	0	3.14
175	2	1.67	19.7	3.48	109	126.13	21.75	60.64	17.61	0	0
176	2.5	0	24.8	0	173.92	0	70	25.4	0	0	4.59
177	1	1	52.39	3.69	0	131.59	15.06	80.64	4	0	0.3
178	1	0	32.41	0	101	0	0	47.74	52.05	0	0.22
179	2	1.67	22.38	3.73	254.5	187.05	2.57	21.96	68.89	4.96	1.62
180	2	2.33	26.99	1.2	5.9	337.7	83.11	11.99	1.07	1.99	1.84
181	2	1.33	27.78	2.58	36.77	125.77	5.15	85.52	8.46	0.87	0
182	2.5	2.5	11.82	2.03	143.26	178.91	51.26	13.46	32.32	2.89	0.07
183	2	1	28.76	1.31	5.51	111.24	10.86	0	88.53	0.61	0
184	1	0.33	64.91	0.02	0	0	0	0.08	99.92	0	0
185	1	0.67	62.07	0.48	21.86	51.65	0	4.45	95.55	0	0
186	1	0	64.96	0	0	0	0	0	100	0	0
187	1	0.33	64.03	0.27	0	0	1.24	0	98.56	0	0.2
188	1	0.33	62.15	0.94	66.82	140.24	0	4.33	95.67	0	0
189	1	1	42.63	5.4	62	57.77	15.89	18.05	65.62	0	0.44
190	2.66667	0	10.58	0	111.97	0	43.1	28.28	26.1	0	2.53
191	2	1	25.45	4.58	19.97	283.79	1.03	20.62	78.35	0	0
192	3.5	1	9.13	1.01	122.35	65.05	46.81	50.08	1.94	1.17	0
193	1	0	32.48	0	0	0	71.15	28.85	0	0	0
194	2	1.5	17.47	1.5	49.04	45.55	48.52	37.61	13.87	0	0
195	3.5	2.5	11.02	1.4	245.55	475.35	11.25	54.79	32.67	1.12	0.16
196	2	0.5	13.81	7.78	129.2	198.7	23.96	48.9	26.23	0	0.91
197	1	1.67	46.25	2.81	35.1	116.7	71.2	21.09	7.71	0	0
198	2.5	0.5	25.16	0	114.39	0	69.94	30.05	0	0	0
199	2	1.33	20.85	5.02	33.08	215.57	18.31	64.2	4.43	2.66	10.4
200	2	2.33	27.31	1.39	32.86	132.1	84.09	11.84	3.69	0.38	0
201	2	1.33	27.35	1.21	2.58	62.57	84.22	15.32	0	0.47	0
202	1	1.33	59.91	0.42	0	88.67	92.22	7.78	0	0	0
203	1	1	62.52	0.27	0	103.5	96.24	3.76	0	0	0
204	3.5	1	11.38	0.85	172.9	48.75	54.28	39.5	0	5.21	1.01
205	1.5	2	23.56	1.21	201.65	60.11	39.26	52.9	3.33	4.09	0.41
206	2.5	2.5	9.02	6.85	227.3	46.94	25.19	45.54	10.54	18.44	0.29
207	1	1.67	47.04	2.4	0	61.7	72.4	14.46	7.47	0	5.67
208	1	0.67	62.98	0.33	0	202	96.95	3.05	0	0	0
209	1	0	64.96	0	0	0	100	0	0	0	0
210	1	0	64.96	0	0	0	100	0	0	0	0
211	1	0.33	55.68	3.09	0	0	85.72	0	14.28	0	0
212	1	0.33	61.67	1.1	0	92.67	94.93	5.07	0	0	0
213	1	0.67	56.49	1.41	0	105.93	86.96	0	13.04	0	0
214	1.5	1.5	21.49	1.26	143.7	150.55	43.96	44.41	11.63	0	0
215	3	1	12.2	1.03	215.3	139.05	35.54	57.36	6.34	0	0.76
216	2	2	18.61	3.03	45.8	184	22.04	57.28	19.98	0	0.7
217	3	0	7.9	0	156.27	214.6	38.12	29.56	30.25	0	2.08
218	4.5	4.5	6.53	1.57	215.55	456.15	22.19	46.73	27.21	3.44	0.43
219	4	2.67	10.35	3.15	79.88	311.93	17.12	15.13	63.75	3.88	0.12
220	2	1	16.98	8.54	150.9	204.65	24.38	42.4	29.63	1.92	1.67
221	1.5	0.5	19.51	0.29	53.85	0	25.98	68.19	0.88	0	4.95
222	2	0.67	21.16	5.36	217.6	39.97	22.17	65.15	2.56	0	10.12
223	1	1	55.91	1.62	0	124.17	86.07	7.55	0	3.71	2.68
224	1	0.5	32.22	0.26	0	0	36.77	0	62.43	0.79	0
225	1	0.67	62.38	0.33	0	113.37	0	3.02	96.02	0	0.96
226	1	0	64.96	0	0	0	0	0	100	0	0
227	1	0.67	58.87	1.01	0	25.24	9.37	0	90.63	0	0
228	1	1.33	50.93	2.77	30.38	297.99	12.6	4.06	78.4	2.42	2.51
229	1	0.5	29.4	2.66	112.25	112.25	33.42	8.19	57.1	0	1.29
230	1.5	0.5	25.36	0.3	233.15	116.05	41.99	57.09	0.92	0	0
231	1	1.5	26.51	1.99	178.45	64.9	18.39	38.93	42.68	0	0
232	1	0.67	47.9	5.61	0	0	4.32	73.74	21.57	0	0.37
233	2	2	22.4	2.57	7.47	162.5	11.7	68.96	9	3.47	6.86
234	2	1.33	30.69	0.54	6.9	137.5	94.5	4.49	0	1.01	0
235	4.5	2	8.04	1.18	92.54	73.35	33.36	57.57	8.15	0.93	0
236	3	1.67	18.23	1.63	7.34	113.73	12.23	84.18	2.15	1.31	0.13
237	2	1	15.6	1.27	169.68	277.2	1.33	62.51	33.56	2.6	0
238	2	0.5	22.76	0.84	99.25	47.94	56.7	40.11	2.58	0	0.61
239	1	1.33	53.78	0.38	46.38	153	82.78	6.98	0	0	10.23
240	2.5	1.5	13.34	1.26	258.4	192.6	60.79	32.02	6.59	0.6	0
241	1	1.67	56.49	1.11	0	109.87	86.95	9.68	2.7	0	0.67
242	1	1	58.93	1.05	0	62.4	90.72	7.96	0	0.87	0.45
243	1	0.33	64.05	0.3	0	34.37	98.6	1.4	0	0	0
244	1	1.33	55.26	1.78	0	82.73	85.06	11.58	2.35	0.1	0.91
245	2	1	24	3.2	33.74	142.8	73.9	22.61	0	3.5	0
246	2	2	17.91	5.17	147	125.92	55.14	19.37	16.11	9.37	0
247	1.5	1.5	25.08	1.06	79.34	13.04	61.01	6.55	32.44	0	0
248	1	2	44.77	3.44	88.6	38.02	68.91	17.05	10.46	1.14	2.44
249	1	1	63.48	0.26	0	258.5	97.72	2.21	0.08	0	0
250	1	1	56.15	2.45	61.68	199.6	86.43	4.02	9.32	0	0.23
251	1	0	64.96	0	0	0	100	0	0	0	0
252	1	1	59.52	0.58	0	102.73	91.62	7.97	0	0	0.42
253	1	1	50.88	3.72	0	51.1	78.33	8.07	13.13	0	0.47
254	1	0	32.48	0	59.9	0	64.65	0	35.36	0	0
255	1	1	58.83	1.03	18.82	163.67	9.37	0.07	90.56	0	0
256	1.5	0.5	21.05	3.48	166.76	228.81	44.4	10.71	42.61	0	2.28
257	3	1.33	16.6	3.82	107.4	168.4	7.78	76.67	15.03	0	0.52
258	4	3.67	9.16	2.43	94.44	284.6	24.45	56.43	14.67	4.34	0.11
259	2	2.33	23.18	2.6	127.4	468.77	18.86	71.36	6.02	1.16	2.6
260	2	2	22.41	2.33	0	217.2	5.67	69.01	23.82	0	1.5
261	2	1.5	12.4	1.53	167.62	192.87	14.13	33.43	42.93	0	9.51
262	1	0.67	60.04	0.75	0	188.3	6.91	92.42	0	0	0.68
263	2	1	25.36	0.94	85.02	131.07	13.08	78.07	0	0	8.85
264	2	1	24.85	3.64	109.3	7.02	76.51	12.88	10.39	0	0.22
265	1	0.5	32.26	0.22	0	0	36.68	0	62.64	0.68	0
266	1	1	54.95	2.3	39.3	104.03	5.85	9.56	84.59	0	0
267	1	0.33	64.8	0.01	0	0	0.04	0	99.75	0	0.21
268	1	1	41.5	7.82	0	0	11.03	18.7	63.88	6.39	0
269	1	0	32.48	0	54.9	0	27.62	0	72.38	0	0
270	1	0.67	60.84	1.03	0	0	93.66	3.98	0.78	0	1.59
271	1	0.5	30.48	1.61	56.2	0	47.82	46.01	4.96	0	1.2
272	1	0.5	23.75	0.79	67.55	0	2.42	43.41	29.71	0	24.46
273	1	0.67	59.94	1.38	0	0	4.05	92.27	2.3	0	1.38
274	1.5	0.5	18.45	6.2	112.18	0	48.23	32.68	19.09	0	0
275	3.5	0	9.29	0	120.8	0	55.44	35.04	0	0	9.52
276	1	0.5	31.67	0.81	80.55	0	48.72	48.77	2.51	0	0
277	3	1	19.92	0.99	37.84	49.33	6.94	91.98	0	1.08	0
278	2	0	26.42	0	208.2	0	28	72	0	0	0
279	2	0.33	30.13	1.57	16.4	103.97	7.25	92.75	0	0	0
280	1.5	0	25.55	0	219.5	0	57.35	42.65	0	0	0
281	2	1.33	27.66	1.64	76.4	82.5	85.16	14.02	0.01	0.56	0.25
282	2	0.67	28.02	1.35	76.49	84	86.28	12.43	0	0	1.3
283	1	0.67	62.86	0.35	0	46.3	96.76	3.24	0	0	0
284	1.5	1.5	25.19	2.32	40.96	27.79	63.62	27.88	5.79	2.71	0
285	1	0.33	64.95	0	0	0	99.99	0.01	0	0	0
286	2	0.33	29.1	1.32	39.33	0	89.58	0	0	6.1	4.32
287	1	2	58.49	0.79	0	228.97	90.04	8.46	1.36	0.13	0
288	2	2.67	23.94	2.25	55.11	184.47	73.7	18.86	1.6	5.84	0
289	1	1.67	46.04	2.33	0	189.27	70.87	22.72	6.36	0	0.06
290	1	1.33	49.57	1.97	121.7	84.33	76.3	21.59	0	1.89	0.22
291	1	0.67	61.85	0.92	0	0	95.2	0.36	3.9	0	0.53
292	1	0.67	57	1.33	288.9	139.33	87.74	12.26	0	0	0
293	1	0.67	50.43	2.42	117.5	152.53	77.63	22.37	0	0	0
294	1	1	54.51	1.16	21.03	102.53	83.91	16.09	0	0	0
295	1	0.67	51.7	1.81	51.7	19.87	79.59	16.7	0	0	3.71
296	1.5	1	16.87	3.87	142.85	77.1	27.94	48.01	23.84	0	0.21
297	1	2.33	52.63	1.63	0	233.3	7.46	9.75	81.02	1.77	0
298	2	1	15.2	0.95	55.15	112.05	68.51	25.08	0	5.87	0.54
299	4	2	6.09	4.03	224.3	507.25	28.63	46.09	23.87	0.96	0.45
300	3	3.5	7.99	1.68	131.87	509.9	36.4	37.44	24.71	0.49	0.97
301	3.5	3	7.37	2.1	239.05	349.85	8.99	49.3	31.08	10.39	0.24
302	1.5	1	16.74	2.85	125.6	18.06	17.55	45.41	28.84	0	8.21
303	1	1.33	49.69	1.27	0	68.8	23.51	76.48	0	0	0.01
304	1	0.67	46.84	2.1	94.51	68.53	19.36	72.11	0	0	8.53
305	1	1.33	42.49	5.33	23.11	121.8	10.76	65.4	15.21	4.04	4.59
306	1	0.67	56.2	0.84	0	112.5	86.51	0	7.72	0	5.77
307	2	1.33	27.97	2.61	211	75.45	9.84	3.4	86.12	0.5	0.14
308	1	0.5	31.87	0.61	105.9	105.9	66.49	1.88	31.63	0	0
309	1	1	31	0.74	153.05	377.85	4.57	63.21	32.22	0	0
310	1	1	57.67	1.93	23.73	152.18	6.61	4.61	88.78	0	0
311	1	0.67	61.7	0.96	0	0	2.62	1.8	94.97	0	0.6
312	3	1.5	9.91	3.77	223.15	81.65	44.55	32.89	21.89	0.66	0
313	2	0.5	17.33	0.16	83.65	0	66.15	31.31	0	0.51	2.03
314	1	0	32.44	0	0	0	73.98	25.88	0	0	0.14
315	1	1.67	42.65	2.98	0	89.1	65.65	20.35	14	0	0
316	1	1	45.73	4.07	0	157.47	7.99	70.39	21.61	0	0
317	1	0.67	57.21	1.29	0	12.33	11.94	88.06	0	0	0
318	1	1.33	58.31	1.14	0	112.23	6.97	89.76	2.96	0	0.31
319	2.33333	0	12.29	0	149.57	0	25.81	47.8	26.39	0	0
320	1	2.67	47.2	1.59	0	97.47	23.98	72.66	0.81	2.54	0
321	1	1	48.99	1.77	0	68.27	24.58	75.42	0	0	0
322	2.5	0.5	18.7	0.23	192.87	0	43.65	55.63	0	0.72	0
323	3	1	18.42	3.24	95.61	117.5	10.41	85.06	2.85	1.69	0
324	1	1	55.03	1.1	0	103.67	84.71	15.29	0	0	0
325	2	1.67	28.3	1.1	7.22	102.37	87.12	11.01	0.84	0.58	0.45
326	1.5	0.5	26.67	1.38	190.8	0	69.5	25.21	0	4.25	1.03
327	1	0.33	64.08	0.29	0	0	98.65	1.35	0	0	0
328	1	1.67	62.31	0.58	6.39	328.47	95.91	0.61	2.17	1.31	0
329	1	1.33	56.57	2	46.94	2.16	87.07	7.39	4.76	0.78	0
330	3	1.33	20.03	0.81	85.47	207.47	92.5	2.88	0	4.62	0
331	2	2.67	25.69	1.51	41.64	172.47	79.08	13.71	2.91	2.8	1.5
332	3	3.33	12.75	2.48	140.5	162.1	58.89	22.34	16.54	2.23	0
333	1	1.33	50.43	1.37	0	134.83	77.63	9.94	3	0	9.43
334	1	0.33	57.63	0.6	0	0	88.71	0	2.78	0	8.52
335	1	0.33	58.55	2.14	0	0	90.13	0	9.87	0	0
336	1	0.33	58.12	2.28	0	0	89.46	0	10.54	0	0
337	2	1.33	20.73	6.71	50.4	45.3	63.81	10.41	22.41	3.38	0
338	1	1	54.78	0.76	12.63	126.9	84.32	10.56	0	0	5.12
339	1	1	28.57	3.5	0	0	61.23	26.74	6.87	3.91	1.26
340	1	0	32.46	0	0	0	53.59	46.33	0	0	0.08
341	2	0	22.03	0	63.55	0	0	48.26	0	51.74	0
342	3.5	2	10.22	5.7	143.47	197.4	52.91	25.07	4.21	16.13	1.68
343	1	0.33	64.8	0.06	0	0	99.74	0.26	0	0	0
344	2	1	25.43	4.54	156.8	0	78.29	4.14	15.04	1.79	0.75
345	3	3.67	11.67	2.31	11.82	178.53	53.91	23.37	21.03	1.26	0.43
346	2.5	0.5	9.87	6.51	53.43	82.28	20.05	52.72	25.64	0	1.59
347	2.5	1	12.25	1.01	152.9	0	39.56	53.79	1.35	1.76	3.54
348	1	0.67	56.76	1.03	0	189.17	9.47	87.38	0	0	3.15
349	1.5	0	26.3	0	22.8	0	27.71	67.12	0	0	5.17
350	1	1.33	45.26	5.88	0	291.76	69.67	9.48	14.84	5.66	0.35
351	2	0.67	25.51	4.65	4.4	64.13	20.78	0	78.54	0.68	0
352	1	0.67	63.43	0.47	0	0	2.17	0.01	97.64	0	0.19
353	2	1	15.84	0.4	131	391.8	35.19	2.49	62.32	0	0
354	1	2	53.02	0.81	5.19	64.4	17.66	0.2	81.61	0	0.53
355	1	0.33	58.57	0.02	0	0	0	0.11	90.15	0	9.73
356	1	0	64.96	0	0	0	0	0	100	0	0
357	1	1	44.03	4.51	132.7	57.58	22.81	9.4	67.78	0	0
358	1.5	0.5	26.65	0.74	141.57	0	66.36	31.36	2.28	0	0
359	1.5	1.5	22.04	2.83	107.75	170	52.06	15.3	31.58	1.06	0
360	2	2	10.48	0.98	216.41	963.2	28.67	34.38	33.79	3.02	0.14
361	3	1.33	17.73	2.12	191.2	55.83	81.87	16.73	0.49	0.91	0
362	1.5	0	22.34	0	131.3	0	62.47	37.53	0	0	0
363	2	1.33	24.35	3.38	175.1	127.87	18.86	74.95	6.19	0	0
364	1.5	1	21.08	1.23	136.38	148.33	37.52	7.55	54.75	0	0.18
365	1.5	0.5	26.5	0.69	267.2	0	32.28	65.44	2.12	0	0.16
366	1	1.67	37.64	0.95	46.73	136.83	21.99	57.94	0	0	20.07
367	2.5	0	23.64	0	183.25	0	36.31	63.69	0	0	0
368	2	0	19.66	0	150.5	0	43.63	45.99	0	0	10.39
369	1	0.33	64.69	0.09	0	0	0.41	99.59	0	0	0
370	2	1	26.37	2.15	95.49	168.87	17.78	81.18	0	1.03	0
371	2.5	0	24.08	0	299.15	0	65.53	34.47	0	0	0
372	1	1	52.69	2.11	0	38.67	81.11	18.31	0	0.58	0
373	2	1.33	31.52	0.38	4.49	39.8	97.03	0	2.44	0.54	0
374	1	1	61.88	1.03	0	0	95.25	0	4.75	0	0
375	1	1	63.67	0.32	3.26	156.03	98.01	1.03	0	0.96	0
376	1	1	60.68	1.43	37.67	0	93.41	1.45	4.4	0.74	0
377	1	0.67	60.84	0.74	0	0	93.66	2.88	0.55	0	2.91
378	2	2	25.3	2.32	93.6	158.13	77.88	7.21	11.27	2.9	0.74
379	2	1.33	28.04	1.75	39.03	109.8	86.32	7.38	0	5.61	0.69
380	3	2.33	11.94	3.43	276.6	171.57	55.15	20.73	13.25	2.16	8.71
381	1	1.67	53.82	2.39	0	104.8	82.84	8.18	8.97	0	0
382	1	0.67	64.81	0.05	0	0	99.76	0.23	0.01	0	0
383	1	1	62.54	0.61	0	126.7	96.27	1.86	1.87	0	0
384	1	1.33	55	1.98	90.96	71.8	84.67	9.25	6.08	0	0
385	1	1.33	50.3	2.44	0	184.27	77.43	2.18	20.4	0	0
386	1	1	60.31	0.79	18.11	195.2	92.84	7.03	0.14	0	0
387	1	0.67	60.9	0.68	0	139.97	93.74	6.26	0	0	0
388	1	0	32.48	0	0	0	68.81	31.19	0	0	0
389	2	0.67	24.2	5.48	5.8	0	6.96	74.51	0	18.32	0.21
390	1.5	1	19.21	4.6	15.62	82.45	32.42	53.42	2.58	11.58	0
391	1	0.33	63.5	0.47	0	0	97.75	2.15	0	0	0.1
392	1	0	64.96	0	0	0	100	0	0	0	0
393	1	0	58.23	0	75.82	0	89.63	0	0	0	10.37
394	3.5	1	10.38	0.1	188.4	19.97	50.26	34.21	0	0.6	14.93
395	2.5	0.5	11.55	0.07	181.3	0	26.93	66.25	0.23	0	6.59
396	2	0	24.7	0	117.75	0	25.85	67.42	0	0	6.73
397	2	0.67	25.34	2.31	146.7	91.2	21.36	78.01	0	0	0.63
398	2	0	14.94	0	278.25	0	55.83	36.15	0	0	8.02
399	1	0.33	58.89	1.87	0	0	90.65	8.62	0	0	0.74
400	1	1	56.32	1.47	0	72.4	12.55	0	86.69	0.54	0.22
401	1	0.5	32.08	0.35	94.3	94.3	51.55	1.08	47.21	0	0.16
402	2	0	14.97	0	134.4	73.25	39.68	0	52.48	0	7.84
403	1	0.67	58	1.94	70.06	23.35	0.11	8.84	89.28	0	1.77
404	1	0.67	50.87	4.47	63.2	21.07	2.06	18.6	78.31	0	1.03
405	1	1	52.08	1.43	68.13	116.94	19.83	0	80.17	0	0
406	1	1.33	59.01	0.48	0	149.3	8.79	90.84	0	0	0.37
407	1	0	32.48	0	131.4	0	68.03	31.97	0	0	0
408	2	0.5	15.57	1.34	80.13	2.94	41.12	54.76	4.12	0	0
409	1	1.33	61.17	0.5	0	205.13	5.33	94.16	0.51	0	0
410	3.5	3	9.75	2.48	190.78	311.3	26.79	49.29	19.57	3.33	1.03
411	4.5	2	5.91	2.3	288.45	166	19.03	29.95	48.83	0.73	1.46
412	5	3	6.2	1.56	183.21	181.35	5.88	26.57	58.64	7.46	1.45
413	3	2.33	10.85	7.09	64.82	243.47	50.09	10.79	14.98	24.13	0
414	3.5	1.5	8.82	1.91	235.8	114.35	56.49	33.33	8.61	1.57	0
415	2.5	1	12.81	1.11	33.24	0	53.14	43.45	0.91	2.5	0
416	2	1	14.93	2.62	37.92	0	64.93	26.99	6.97	1.11	0
417	2	2.67	27.63	0.76	7	126.1	85.08	13.71	0.14	1.08	0
418	3.5	2	8.25	1.63	187.35	289.1	11.54	44.29	42.99	1.18	0
419	2	1.33	18.62	6.58	98.65	66.1	24.55	57.32	17.03	1.1	0
420	3	1.33	16.9	3.22	251	198.13	78.02	14.18	6.92	0.87	0
421	2	1	23.62	3.85	6.94	0	8.33	72.71	9.14	0.29	9.54
422	2	1	28.68	1.37	5.66	133.23	10.79	88.3	0	0.92	0
423	1	1.33	53.98	2.26	0	139.37	12.95	83.1	1.58	2.37	0
424	2	0.33	25.76	4.48	41.51	66.17	79.31	20.69	0	0	0
425	4	1.67	14.83	0.5	172.8	154.8	91.31	8.21	0	0.26	0.23
426	2	1	27.21	1.79	4.57	97	83.76	15.79	0	0.38	0.07
427	1	0.67	61.51	0.58	7.95	225.33	94.69	5.31	0	0	0
428	1	0.33	61.84	1.04	0	0	95.2	0	4.8	0	0
429	1	1.33	52.53	2.93	0	9.63	80.86	11.18	4.23	3.73	0
430	1	1	51.74	2.29	0	3.42	79.65	0.82	19.53	0	0
431	3.5	1	9.14	2.25	201.75	0	58.31	34.76	0.09	6.84	0
432	3.5	2	7.66	1.98	276.4	181.25	57.76	27.47	12.82	1.81	0.14
433	1	2	55.18	1.63	0	293.8	84.94	10.4	3.42	1.24	0
434	1	1	52.82	2.63	0	140.53	81.3	5.6	13.09	0	0
435	1	1.33	59.88	0.85	0	281.93	92.18	4.52	3.3	0	0
436	1	0.67	64.58	0.13	0	0	99.41	0.35	0	0.24	0
437	1	0.67	49.87	5.03	0	0	76.77	0.88	22.35	0	0
438	1	0	64.96	0	0	0	100	0	0	0	0
439	1	0.67	63.75	0.4	0	0	98.14	0	0	1.86	0
440	1	0.67	54.72	1.71	0	136.13	84.23	15.77	0	0	0
441	1	1	57.17	1.37	0	99.2	11.13	88.01	0	0.76	0.11
442	1	0.33	59.03	1.98	0	0	90.87	9.13	0	0	0
443	1	1.67	51.3	2.69	0	100.87	78.97	12.93	6.46	1.64	0
444	1	0	64.96	0	0	0	100	0	0	0	0
445	1	0.33	62.1	0.87	0	0	95.6	4.03	0	0	0.37
446	1	1	48.63	3.85	32.84	61.83	74.86	1.88	16.85	0	6.4
447	1	1	34.55	5.19	197	15.3	53.19	21.59	0	4.73	20.5
448	2	0	31.31	0	268	0	96.41	0	0	0	3.59
449	2	1	26.95	1.06	19.47	145.53	82.96	14.63	0	0	2.4
450	2	0	16.18	0	241.3	0	42.21	57.4	0	0	0.39
451	2	0	15.91	0	281.8	0	33.19	64.75	0	0	2.05
452	1.5	1	22.65	4.52	56.4	0	53.35	32.73	13.39	0.52	0
453	1.5	0	27.86	0	95.46	28.01	26.41	0	72.57	0	1.03
454	1.5	0	26.1	0	83.57	11.42	38.31	0	61.21	0	0.48
455	1	1	31.38	1.01	28.39	0	27	1.31	69.6	1.8	0.28
456	1	1	26.02	3.23	44.61	141.36	49.64	19.91	30.45	0	0
457	2	0.5	17.54	7.79	263.2	136.8	33.03	24	42.98	0	0
458	1	1.67	56.04	1.07	80	103.57	9.92	86.26	2.44	0	1.37
459	3	1	11.41	1.67	157.85	0	47.06	46.73	4.75	0.39	1.06
460	3	2.33	16.5	0.93	304.5	115.63	23.42	76.21	0	0.38	0
461	1	0	32.48	0	0	0	46	54	0	0	0
462	1	1.33	49.7	1.17	0	101	21.63	76.51	0	0	1.86
463	1	0.33	49.52	0.27	98.29	0	1.23	76.23	0	0	22.54
464	1	0	32.48	0	0	0	46.55	53.45	0	0	0
465	2	0.5	16.08	1.27	237.05	75.4	66.72	27.26	3.91	0	2.11
466	1	2	48.13	2.31	0	196.2	11.58	74.09	12.61	0.5	1.21
467	3.5	1	23.19	0.5	201.13	0	65.98	32.48	0.62	0.92	0
468	1	0.33	55.75	3.07	88.3	0	85.81	14.19	0	0	0
469	1	1.33	57.34	1.39	0	168.07	88.27	10.62	0.21	0.89	0
470	3	1.5	13.3	0.44	190.3	92	66.35	31.12	0.22	2.3	0
471	1	0.33	62.37	0.86	0	0	96.01	3.99	0	0	0
472	2	0.67	22.84	6.43	111.9	0	70.31	21.42	8.26	0	0
473	2	1	19.24	2.99	101.15	17.86	33.53	48.07	18.41	0	0
474	3.5	0	18.18	0	186.9	0	43.4	48.75	0	0	7.85
475	2	1.5	15.48	0.84	96.4	246.7	48.29	47.03	4.17	0.51	0
476	2	0.67	29.55	1.95	6.93	0	0	90.99	7.87	1.14	0
477	3.5	1.5	12.8	0.36	170.26	136.15	66.89	29.77	0	3.34	0
478	3.5	1	8.93	3.09	199.4	0	58.5	31.98	8.52	1.01	0
479	5	2	10.79	0.94	147.1	73.1	83.05	15.74	0	1.21	0
480	3.5	1	8.42	1.17	237.7	110.2	36.35	50.46	0	7.18	6.01
481	1	0	64.35	0	0	0	99.06	0	0	0	0.94
482	1	0.5	32.06	0.42	37.15	0	44.54	54.17	1.29	0	0
483	1	0	64.96	0	0	0	100	0	0	0	0
484	2.66667	1	11.82	0	235.43	183.6	37.69	28.92	29.09	0	4.31
485	2.5	1.5	18.45	1.93	188.55	46.24	48.34	33.84	17.82	0	0
486	2	1	30.48	1.28	47	8.21	93.83	0.04	0.44	5.43	0.27
487	2	3	13.26	1.93	172.41	356.51	32.59	10.25	49.08	7.61	0.47
488	1	2	59.04	0.87	0	175.42	90.88	4.9	4	0.23	0
489	1	0.67	61.79	0.53	0	201.43	95.11	0	4.89	0	0
490	1	0.67	64.64	0.05	0	264.03	99.5	0.5	0	0	0
491	2	0.67	30.57	1.27	2.07	0	94.11	5.42	0	0.44	0.03
492	1	0.33	64.19	0.21	0	0	98.81	0	0	0.98	0.21
493	1	1.33	61.71	0.69	2.65	213.2	95	3.59	0.1	1.31	0
494	1	0.67	63.17	0.3	0	184.57	97.24	2.76	0	0	0
495	2	0.5	24.19	0.04	51.45	0	61.79	38.07	0	0.13	0.01
496	1.5	0.5	25.41	0.19	3.49	0	57.88	40.69	0	0.59	0.84
497	1	0.33	60.93	1.3	36.31	24.02	93.79	6.01	0	0	0.2
498	1	0.33	62.7	0.76	15.87	2.62	96.51	3.49	0	0	0
499	1	0	64.96	0	0	0	100	0	0	0	0
500	1	0.33	48.91	5.12	0	0	75.29	0	23.62	0	1.09
501	1	0	56.69	0	0	0	87.27	0	0	0	12.73
502	2	0	20.17	0	174.1	0	62.08	0	0	0	37.92
503	3	1	18.25	1.12	29.44	130.83	84.26	2.9	0	4.56	8.28
504	1	0.67	57.59	0.9	0	149.03	8.35	88.65	0	0	3
505	1	0	31.22	0	183.79	0	36.32	59.81	0	0	3.87
506	2	0	22.46	0	139.45	0	53.72	46.28	0	0	0
507	1.5	1.5	20.32	3.86	171.3	21.08	22.59	27.36	48.87	0.6	0.58
508	1	0.5	32.48	0	75.85	75.85	66.02	0.01	33.97	0	0
509	1	0.33	63.34	0.54	0	12.02	97.5	0	2.5	0	0
510	1	0.67	59.15	0.91	0	44.2	91.06	8.41	0	0	0.53
511	1	0	64.96	0	0	0	100	0	0	0	0
512	2	0.33	25.77	4.48	115.1	0	79.32	20.68	0	0	0
513	1	1.33	48.05	2.82	0	71	11.77	14.27	73.96	0	0
514	2.66667	1	8.2	0.04	287.53	412	33.17	37.47	28.67	0.06	0.64
515	2.5	2	13.11	0.51	77.82	133.27	48.48	48.37	1.19	1.95	0
516	2	0	20.37	0	135.3	0	44.69	54.12	0	0	1.19
517	2	0	25.17	0	58.65	0	33.77	66.23	0	0	0
518	1.5	0	26.27	0	38.02	0	37.79	61.98	0	0	0.23
519	1	0.67	54.89	3.33	0	48	0.95	84.5	14.45	0	0.1
520	1	0.5	24.46	7.89	221.6	0	35.16	40.16	24.3	0	0.39
521	3	0	21.79	0	170.55	0	37.22	59.65	0	0	3.13
522	1.5	0	27.55	0	191.48	0	72.17	25.28	0	0	2.55
523	1	1	51.33	3.37	0	115.13	79.01	10.89	10.1	0	0
524	1	0	64.96	0	0	0	100	0	0	0	0
525	2	1.67	24.82	1.91	31.42	104.83	76.42	22.14	0.59	0.85	0
526	1.5	0.5	22.84	0.35	242.7	0	42.14	56.33	1.07	0	0.45
527	1	1	57.75	0.8	0	142.77	88.89	11.11	0	0	0
528	1	2	46.11	1.75	22.79	63.3	70.98	17.01	2.6	1.22	8.18
529	2.5	0	12.37	0	307.6	0	63.74	33.69	0	0	2.57
530	1	1	51.9	0.7	0	99.37	9.67	79.89	0	0	10.44
531	1.5	0.5	23.57	0.06	69.1	0	0.19	54.49	45.31	0	0
532	1.5	0.5	24.17	4.1	117.65	0	12.62	25.92	61.46	0	0
533	1	1	58.93	0.67	0	99.13	90.71	9.29	0	0	0
534	5	1	6.95	0.88	163.05	0	62.33	34.96	1.41	1.3	0
535	5.5	0.5	6.19	1.79	173.6	0	52.22	42.08	0	5.51	0.19
536	1	0.67	60.75	0.67	0	129.53	93.52	6.23	0	0	0.25
537	1	0.67	48.95	2.67	289.7	64.43	75.34	24.66	0	0	0
538	1	0	32.48	0	23.53	0	62.06	37.94	0	0	0
539	1	0.33	64.45	0.14	0	0	99.21	0.65	0	0	0.14
540	1	1.67	47.99	1.9	0	71.97	73.88	22.51	2.5	0	1.12
541	2	0.67	29.6	1.92	45.49	0	91.12	3.65	0	5.23	0
542	1	0.5	32.17	0.05	44.4	0	65.36	33.68	0	0.15	0.81
543	2	2	20.03	5.63	114.5	78.18	61.65	17.75	15.39	5.21	0
544	1	0	64.96	0	0	0	100	0	0	0	0
545	1	0.67	56.55	2.7	25.7	0	87.04	7.67	4.78	0	0.51
546	2	1	23.19	2.15	150.8	166.17	71.4	19.03	0	0.44	9.13
547	1	1.67	47.34	5.21	0	216.63	72.87	14.66	7.86	4.6	0
548	1	0.67	59.38	1.86	0	0	91.4	2	6.6	0	0
549	1	0.33	64.93	0.01	0	0	99.94	0	0.06	0	0
550	1	0	32.44	0	19.49	0	57.51	42.37	0	0	0.13
551	3	0.67	21.12	0.38	22.28	0	0.91	97.52	0	0.85	0.71
552	1	0	32.48	0	37.18	0	59.51	40.49	0	0	0
553	1.5	0	21.49	0	77.78	0	67.08	32.61	0	0	0.31
554	1	0	64.96	0	0	0	100	0	0	0	0
555	1	0	64.57	0	0	0	99.39	0	0	0	0.61
556	1	0	62.01	0	58.75	0	95.46	0	0	0	4.54
557	1	0	47.56	0	139.1	0	73.21	0	0	0	26.79
558	1	0.33	64.31	0.22	0	0	99	0	0	1	0
559	2	0.67	26.97	2.36	18.55	0	83.03	10.16	0	0.73	6.08
560	1	0	32.48	0	0	0	71.83	28.17	0	0	0
561	1	0.5	32.05	0.27	32.84	0	55.51	43.17	0.82	0	0.5
562	1	1.67	40.56	4.13	0	229.17	23.75	62.44	13.26	0.55	0
563	1	0	64.87	0	0	0	99.86	0	0	0	0.14
564	1	0	64.96	0	0	0	100	0	0	0	0
565	1	0.33	58.95	2.01	0	0	90.74	9.26	0	0	0
566	1	0	64.96	0	0	0	100	0	0	0	0
567	1	0.33	64.32	0.21	0	0	99.01	0.99	0	0	0
568	1	0.67	52.2	2.13	15.69	4.92	80.36	19.64	0	0	0
569	2	0.67	27.8	1.56	86.73	141.73	85.58	14.42	0	0	0
570	3	3	16.45	1.37	9.27	193.37	75.98	18.45	4.62	0.94	0
571	1	2.5	30.22	0.45	18.39	242.65	61.07	6.95	31.98	0	0
572	2	1.67	22.86	2.68	216.7	185.37	14.59	70.37	15.05	0	0
573	1.5	0	26.73	0	69.85	0	65.93	32.73	0	0	1.33
574	3	1.67	11.92	4.48	136.1	155.47	21.76	55.04	17.78	0.94	4.48
575	1	1.33	51.21	0.96	172.8	115.3	17.8	78.83	0	0	3.37
576	3	0	23.78	0	241.05	0	33.48	66.52	0	0	0
577	1	2	45.94	4.25	0	60.63	12.07	70.72	17.21	0	0
578	1	1	27.89	1.88	182.95	78.2	11.56	46.81	39.04	0	2.59
579	1	0.67	44.27	2.62	219.7	65.47	24.19	68.15	0	0	7.66
580	1	0.67	47.96	5.56	204.7	0	73.83	24.63	0	1.05	0.48
581	1	1	53.22	1.27	0	62.3	81.92	17.64	0	0	0.44
582	1	0.33	64.37	0.2	0	0	99.08	0.92	0	0	0
583	1	0.67	60.5	0.74	0	77.77	93.13	6.87	0	0	0
584	2	1.33	28.61	1.05	42.47	139.3	88.1	10.56	0	1.34	0
585	2	0.5	16.21	0.06	216.65	0	70.4	29.42	0	0.18	0
586	1.5	1	27.95	0.01	323.65	0	72.13	27.86	0.01	0	0
587	1	1.33	46.46	0.87	50.83	109.83	71.52	16.06	0	0	12.42
588	2.5	0.5	19.35	2.41	174.15	0	43.47	48.7	7.42	0	0.41
589	1.5	0	27.89	0	223.1	0	27.5	72.11	0	0	0.4
590	1.5	1	20.89	1.23	99.6	126.8	7.56	56.24	36.21	0	0
591	1	0.67	41.28	7.89	0	262.7	12.44	24.01	63.55	0	0
592	3	2	17.92	0.77	62.84	98.87	82.75	16.99	0	0.14	0.12
593	2.5	1.5	12.14	1.73	84.62	93.65	36.98	56.68	4.37	1.92	0.04
594	2	1.33	27.01	1.3	104.3	93.53	83.16	15.5	0	0.84	0.5
595	3	1.33	19.44	0.87	279.1	143.5	89.75	9.34	0	0.91	0
596	2	0.67	23.37	2.7	284.2	127.63	71.96	24.93	0	0	3.11
597	2	0.5	14.35	0.98	253.7	0	52.62	35.71	0	3.01	8.66
598	1	0	32.48	0	96.61	0	60.07	39.93	0	0	0
599	1	0.67	61.54	0.57	0	109.7	94.73	5.27	0	0	0
600	2	1.33	28.02	1.99	97.17	107.6	86.27	6.84	0	6.89	0
601	2	2.33	22.4	1.44	24.27	203.13	68.95	21.56	4.66	0	4.84
602	2.5	0.5	12.15	0.98	223.76	0	34.94	59.83	0	3.01	2.22
603	1	2	51.21	1.68	79.22	191.17	78.84	16.87	4.28	0.01	0
604	1.5	3.5	21.99	1.02	180	376.8	48.51	11.39	38.38	1.72	0
605	1	1.33	51.34	2.27	164.4	269.7	79.04	20.79	0	0.18	0
606	1	1	62.25	0.67	0	126.63	95.82	2.21	1.97	0	0
607	1	0.33	64.23	0.24	0	0	98.87	1.13	0	0	0
608	1	0	32.48	0	0	0	57.29	42.71	0	0	0
609	2	0.67	31.26	0.79	5.69	0	2.81	96.25	0	0.84	0.09
610	1	0.67	60.95	0.46	0	62.43	4.21	93.82	0	0	1.96
611	1.5	0	25.12	0	115.4	0	45.31	54.69	0	0	0
612	1	0.33	61.79	0.97	0	0	95.12	4.48	0	0	0.41
613	1	1	61.18	0.42	0	124.43	94.18	5.82	0	0	0
614	1	1.67	45.62	2.46	0	48.85	70.22	17.67	0	10.92	1.19
615	1	0	52.31	0	53.9	0	80.52	0	0	0	19.48
616	1	0.33	50.55	4.72	0	0	77.81	21.78	0	0	0.42
617	2	0.67	28.94	0.67	31.25	132.47	89.11	6.19	0	0	4.7
618	1	0	64.68	0	0	0	99.56	0	0	0	0.44
619	1	1	61.81	0.89	0	0	95.15	1.56	2.21	0.34	0.74
620	1	0.5	28.07	4.41	197.9	0	42.61	13.57	43.82	0	0
621	2	0.67	29.73	1.83	4.55	0	91.54	0	7.71	0.75	0
622	1	0	64.96	0	0	0	100	0	0	0	0
623	1	0.33	60.92	1.32	0	0	93.77	6.11	0	0	0.12
624	1	0.33	64.35	0.2	0	0	99.05	0.95	0	0	0
625	1	0.67	50.76	2.37	50.17	50.8	78.14	21.86	0	0	0
626	1	0.67	52.78	2.03	196.2	5.46	81.25	18.75	0	0	0
627	1.5	0	22.84	0	182.15	0	40.65	59.35	0	0	0
628	4	0.5	8.73	0.23	241.65	0	52.68	46.62	0	0.7	0
629	2.5	0	13.32	0	124.35	0	53.91	46.09	0	0	0
630	4	1	7.32	2.8	151.16	106.8	44.75	38.03	17.22	0	0
631	2.5	0.5	12.68	0.24	282.25	0	36.16	62.84	0.73	0	0.28
632	1	0	32.48	0	74	0	58.24	41.76	0	0	0
633	1.5	0.5	27.5	0.03	125.2	0	69.42	30.49	0.09	0	0
634	1.5	0.5	24.84	3.14	25.91	230.76	9.66	62.84	27.28	0	0.22
635	1	0	40.53	0	0	0	0	62.38	0	0	37.62
636	1	0.67	61.81	0.44	0	43.1	4.04	95.14	0	0	0.82
637	1	0.67	61.54	0.31	0	58.53	2.83	94.73	0	0	2.44
638	1	0.67	62.74	0.37	0	110.6	3.43	96.57	0	0	0
639	1	0	64.96	0	0	0	0	100	0	0	0
640	1	0	31.47	0	126.94	0	52.64	44.25	0	0	3.11
641	1	0.33	53.58	3.77	289.9	79.83	82.47	17.43	0	0	0.1
642	1	0.67	54.38	1.45	0	45.43	83.7	13.42	0	0	2.88
643	1	0.67	62.27	0.45	0	21.76	95.85	4.15	0	0	0
644	2	0	25.6	0	95.72	0	68.22	31.78	0	0	0
645	2	0.67	28.68	2.53	100.9	0	88.29	10.21	0	1.5	0
646	2	0	22.63	0	219.6	0	55.53	42.4	0	0	2.07
647	1.5	0	26.53	0	112.69	0	64.12	35.08	0	0	0.8
648	1	1.33	54.2	1.21	0	155.53	83.43	13.03	1.25	0	2.29
649	2	0	25.94	0	77.15	0	30.2	69.8	0	0	0
650	3.5	0	10.45	0	278.8	0	53.42	43	0	0	3.57
651	2	0.5	14.69	2.17	143.67	94.85	32.32	38.75	6.69	0	22.24
652	2	0	13.52	0	85.91	0	30.75	31.3	36.55	0	1.41
653	2.5	0.5	12.68	0.16	166.95	0	35.16	64.36	0	0.48	0
654	1	0.5	32.21	0.27	0	0	55.87	43.31	0	0.83	0
655	1	0.33	63.06	0.64	0	0	97.06	2.94	0	0	0
656	4	0.5	7.99	0.35	121.73	0	62.76	36.17	0	1.07	0
657	2	0	21.07	0	164.55	0	51.97	47.55	0	0	0.48
658	1	0.5	30.53	1.95	176.5	0	68.44	25.56	6	0	0
659	1	1	46.85	4.08	0	107.67	16.3	72.12	10.67	0	0.91
660	1	1	63.45	0.17	0	231.5	97.68	2.32	0	0	0
661	4	2.5	7.04	2.96	241.9	256.15	48.05	28.25	15.19	8.08	0.42
662	5.5	3.5	5.17	1.39	196	392.65	9.05	52.16	33.83	4.97	0
663	3	2.5	7.09	5.04	236.6	325.7	24.14	38.43	27.06	10.37	0
664	1	1.67	59.28	1.19	258.7	149.9	91.25	4.88	3.18	0.69	0
665	1	1	57.32	1.28	3.42	101.03	88.24	11.67	0	0.1	0
666	2.5	0	14.44	0	339.25	0	66.65	33.35	0	0	0
667	1	0.33	62.52	0.81	0	0	96.24	3.76	0	0	0
668	1	1	58.1	0.76	0	186.07	89.43	10.57	0	0	0
669	3	0.5	10.73	0.28	187.8	0	31.47	67.67	0	0.87	0
670	1	1	53.67	1.25	0	105.27	17.38	82.62	0	0	0
671	1	0.67	50.81	2.35	0	46.3	21.68	78.21	0	0	0.11
672	1.5	0	27.26	0	113.85	0	68.31	31.24	0	0	0.44
673	1.5	0	25.5	0	79.5	0	58.03	40.98	0	0	0.99
674	1	1.33	47.42	2.31	58.18	5.83	72.99	14.3	1.2	2.34	9.17
675	1	1	61.66	0.29	0	158.6	94.92	1.65	0	0.51	2.93
676	1	0	64.96	0	0	0	100	0	0	0	0
677	1	0	63.15	0	0	0	97.21	0	0	0	2.79
678	2	0	30.44	0	22.74	0	93.72	0	0	0	6.28
679	1	1	47.15	5.32	0	0	72.57	14.9	4.42	5.27	2.84
680	1	0.33	62.76	0.74	0	0	96.61	3.4	0	0	0
681	1	0	64.36	0	0	0	99.07	0	0	0	0.93
682	2	1	30.79	0.57	4.17	75.33	94.8	0.06	0	5.14	0
683	1	1	63.34	0.47	0	176.63	97.5	0.65	1.85	0	0
684	1	0.33	60.51	1.48	1.93	0	93.15	6.85	0	0	0
685	1	1.33	50.4	1.26	197.6	112.9	14.39	77.58	1.03	0	6.99
686	3	1.67	17.38	1.41	64.65	133.7	80.25	17.65	2.11	0	0
687	7	1	4.9	0.45	328.15	12.32	66.17	32.44	0.62	0.77	0
688	4	0.5	7.92	0.64	217.7	0	46.11	51.44	1.97	0	0.48
689	3.5	0	12.46	0	239.6	0	38.79	61.21	0	0	0
690	1	0	32.48	0	57.45	0	43.91	56.09	0	0	0
691	1	0	64.45	0	0	0	99.21	0	0	0	0.79
692	1	1	62.37	0.47	0	141.77	96	1.94	1.21	0	0.85
693	1	0	32.48	0	33.25	0	52.79	47.21	0	0	0
694	1	1.33	50.92	3.19	5.76	2.03	9.31	78.38	10.17	0.36	1.79
695	1	0.33	63.29	0.18	5.04	0	0	97.43	0	0.83	1.74
696	1	1	61.02	0.36	0	9.71	0	93.94	0.93	1.47	3.66
697	2	0.33	27.53	3.3	118.5	0	15.25	84.75	0	0	0
698	2	0	21.46	0	124.97	0	49.27	50.35	0	0	0.38
699	1	0.33	48.79	5.23	87.75	59.33	24.17	75.11	0	0	0.72
700	2	0	16.06	0	224.7	0	52.66	46.21	0	0	1.13
701	1	0.67	56.98	1.33	33.7	46.3	87.71	12.29	0	0	0
702	1	0	32.46	0	0	0	33.81	66.14	0	0	0.05
703	2.5	0	24.73	0	49.16	0	68.2	31.8	0	0	0
704	2	1	27.9	1.61	180.2	11.31	85.88	13.33	0	0.79	0
705	2	0	23.74	0	220	0	59.66	40.33	0	0	0.01
706	1.5	0.5	16.28	3.57	231	0	28.64	42.93	10.99	0	17.43
707	1	0	32.02	0	74.35	0	69.66	28.91	0	0	1.43
708	1.5	0	23.09	0	250	0	45.91	50.36	0	0	3.73
709	2.5	1.5	12.92	1.86	255.5	128.1	36.61	55.17	3.51	4.43	0.29
710	3	0.5	10.21	0.12	288.5	0	34.32	57.13	0.36	0	8.2
711	3	0.5	10.75	0.17	202.75	0	72.49	26.8	0	0.53	0.18
712	2	1	18.5	0.98	140.28	221.3	38.47	55.5	6.03	0	0
713	1	0.67	62.08	0.96	0	0	95.56	4.4	0.04	0	0
714	1	0.67	58.82	1.02	0	108.37	90.54	9.46	0	0	0
715	3	1	13.27	0.5	218.94	6.32	68.61	26.17	0	3.09	2.12
716	2	0	15.87	0	126.97	0	65.99	31.73	0	0	2.28
717	1	1.5	28.83	0.67	174.65	245.4	45.16	6.21	43.6	0	5.04
718	1	1.67	52.37	2.21	0	124.77	80.61	2.8	13.26	2.97	0.36
719	1	1.67	52.22	0.82	0	64.53	80.39	18.9	0	0	0.7
720	2.5	1.5	9.62	8.78	186.05	247.8	38.66	30.82	23.57	6.95	0
721	5	2.33	6.36	4.77	191	370.73	12.75	20.86	48.98	17.41	0
722	2.5	1.5	21.32	0.6	107.05	323.15	56.78	35.47	2.46	0.62	4.68
723	1.5	1	26.37	0.55	114.58	0	64.06	34.24	0.58	1.12	0
724	3	0	13.88	0	252.15	0	70.92	29.08	0	0	0
725	2	0.33	31.07	0.94	59.69	0	95.66	4.34	0	0	0
726	1	1.33	56.77	1.02	0	79.87	87.39	11.66	0.82	0	0.13
727	2	1	15.94	0.61	6.13	61	47.49	50.64	1	0.87	0
728	1.5	0	27.99	0	343.5	0	26.68	72.82	0	0	0.51
729	2	0.5	22.7	0.74	87.55	0	41.32	56.1	2.28	0	0.3
730	1	0.33	52.39	3.41	0	0	80.65	15.77	0	0	3.59
731	1	0.33	55.33	2.54	0	0	85.17	11.71	0	0	3.13
732	1	0	64.96	0	0	0	100	0	0	0	0
733	1	1.67	60.9	0.46	0	256.37	93.75	2.31	0	2.97	0.97
734	1	1	59.4	1.85	0	0	91.44	6.45	2.12	0	0
735	1	0.33	60.06	1.4	0	0	92.46	6.46	0	0	1.08
736	4	0.33	14.18	0.86	59.17	34.2	87.31	3.99	0	0	8.7
737	1.5	1.5	19.91	1.45	55.65	50.4	60.51	31.05	6.03	1.44	0.96
738	1	0.67	58.19	0.13	0	169.87	89.57	1.18	0	0	9.25
739	1	0.67	63.84	0.15	0	62.07	98.27	1.36	0	0	0.38
740	2	1.33	28.21	1.05	92.11	73.83	86.84	12.49	0	0.67	0
741	1	1	59.48	1.02	37.56	188.77	91.56	7.49	0	0.95	0
742	1	0.67	64.35	0.03	0	190.4	99.06	0.27	0	0	0.67
743	1	0	64.96	0	0	0	100	0	0	0	0
744	5.5	0.5	22.13	0.55	166.75	0	33.25	64.8	0	1.68	0.26
745	2	1.33	30.58	0.47	19.22	83.3	0.32	94.15	5.54	0	0
746	4	4	12.95	0.9	32.76	107.28	16.26	79.77	3.29	0.68	0
747	2	4.33	25.56	0.78	295.7	142.17	19.32	78.7	1.98	0	0
748	4	0	20.37	0	319.95	0	42.88	56.58	0	0	0.54
749	2	0	15.89	0	202.5	0	71.43	26.42	0	0	2.15
750	1	0	64.2	0	0	0	98.82	0	0	0	1.18
751	1	0.33	62.74	0.74	0	0	96.58	3.42	0	0	0
752	1	0.67	55.6	1.56	68.15	80.83	85.58	14.42	0	0	0
753	1	1.67	50.14	2.1	0	48.97	77.19	2.65	19.7	0.47	0
754	1	1	63.38	0.31	4.91	269.43	0	97.56	2	0.44	0
755	1	0.33	64.69	0.09	0	0	0.42	99.58	0	0	0
756	1	0	32.48	0	58.1	0	35.25	64.75	0	0	0
757	2	0.67	10.81	2.39	247.8	111.17	22.1	33.27	0	0	44.62
758	1	0.67	56.18	1.46	0	144.23	86.48	13.52	0	0	0
759	1	0	32.4	0	93.75	0	63.61	36.13	0	0	0.26
760	2	0	27	0	217.04	0	74.68	25.32	0	0	0
761	1	0.33	48.68	3.08	56.52	0	14.22	74.94	0	0	10.84
762	1.5	0	23.04	0	18.4	0	47.47	46.91	0	0	5.62
763	3.5	0.5	13.52	0.42	155.84	0	72.95	25.76	0	1.29	0
764	1	0.33	50.76	4.74	44.06	0	78.13	21.87	0	0	0
765	2	0.5	16.06	0.37	243.61	0	64.95	33.92	1.14	0	0
766	1.5	0	28.42	0	389.3	0	74.97	25.03	0	0	0
767	1	1.33	57.18	0.89	0	89.27	88.02	5.22	2.38	0	4.38
768	2	0.5	16.03	0.42	182.98	0	59.05	39.64	1.3	0	0
769	2	0	10.83	0	281.37	309.3	28.47	42.68	28.84	0	0
770	3	1	17.77	2	141.1	1.38	82.07	17.39	0	0.54	0
771	2	0.5	16.08	0.29	71.55	0	69.77	29.22	0.88	0	0.13
772	1	1	58.81	1.12	0	10.89	90.53	8.63	0.84	0	0
773	1	1.33	39.42	4.26	48.18	37.78	60.68	16.81	22.51	0	0
774	1	1	46.91	2.4	31.24	72.3	72.2	21.14	0.53	0	6.12
775	3	1.67	12.78	1.64	312.8	74	59	24.54	0	1.43	15.03
776	1	1.33	56.72	0.66	15.51	127.4	87.31	12.21	0	0	0.48
777	1	1.33	57.04	1.27	0	141.13	87.8	9.16	0	2.79	0.25
778	1	1.67	54.62	1.5	0	210.17	84.08	9.67	6.25	0	0
779	1.5	3.5	17.57	1.66	13.51	460.76	26.11	12.86	55.95	5.07	0
780	6	4	5.13	3.79	210.3	288.67	14.88	23.47	47.42	14.23	0
781	1	1.5	30.61	0.87	0	193.25	58.75	35.5	1.25	2.88	1.62
782	2	0.5	16.9	2.29	40.92	0	32.64	58.14	0	7.06	2.16
783	1	1.67	50.27	0.98	0	68.67	77.39	22.61	0	0	0
784	1.5	0.5	22.13	0.89	63.35	0	58.24	39.02	2.75	0	0
785	1.5	0	21.25	0	67.66	0	69.15	30.85	0	0	0
786	2	3.33	25.39	1.53	5.79	274.07	78.17	5.06	14.09	2.68	0
787	2	2	24.98	1.47	6.36	176.77	76.89	21.77	0.27	1.06	0
788	1	0	32.48	0	90.9	0	45.33	54.67	0	0	0
789	1	0.33	64.96	0	0	0	100	0	0	0	0
790	1	0.67	63.92	0.35	0	0	98.39	0	1.45	0.15	0
791	1	0	64.96	0	0	0	100	0	0	0	0
792	1	0.33	62.94	0.59	0	0	96.88	0	0	2.72	0.4
793	1	1	62.56	0.54	0	34.5	96.3	1.29	0	2.36	0.05
794	1	0	32.48	0	42.19	0	74.41	25.59	0	0	0
795	1	0.33	56.65	1.77	0	0	87.21	8.19	0	0	4.6
796	4	1.33	11.72	1.72	99.62	90.87	72.15	22.12	0	0.56	5.18
797	1	0.33	64.85	0.04	0	0	99.82	0.18	0	0	0
798	1	0.33	63.91	0.29	0	0	98.38	1.32	0	0	0.3
799	2	0.67	32.03	0.3	4.13	0	98.62	0.67	0	0.71	0
800	1	0.33	64.22	0.25	21.92	0	98.86	1.14	0	0	0
801	1	0	64.96	0	0	0	100	0	0	0	0
802	1	0	64.96	0	0	0	100	0	0	0	0
803	1	0.33	64.69	0.09	0	0	99.59	0.41	0	0	0
804	1	2.33	54.6	0.49	24.22	150.37	15.95	84.05	0	0	0
805	1	2	55.86	0.51	26.03	110.8	14.01	85.99	0	0	0
806	2	0.67	31.64	0.3	5.71	0	0.51	97.4	0	0.86	1.23
807	3.5	0	25.32	0	184.95	0	26.44	73.56	0	0	0
808	2	1	25.05	1.65	266.6	113.37	77.12	22.88	0	0	0
809	1	0.67	57.56	2.47	76.42	0	88.6	10.02	0	1.38	0
810	1	0.33	61.65	1.11	0	0	94.89	5.11	0	0	0
811	1	0.33	59.57	1.8	62.53	0	91.7	8.3	0	0	0
812	1	1.33	51.58	4.09	0	234.93	79.4	14.12	2.72	3.4	0.36
813	1	1.5	24.63	3.96	0	2.72	35.17	23.38	40.67	0.51	0.27
814	2	0.67	30.28	1.47	5.79	0	6.37	93.23	0	0.4	0
815	1	0.33	55.52	2.32	0	0	10.72	85.47	0	0	3.81
816	2	0.5	16.21	0.06	231.72	0	72.7	27.1	0.2	0	0
817	2	0.67	23.15	6.06	107.9	0	71.28	21.15	6.83	0	0.74
818	1	0.67	56.7	1.38	59.36	152.13	87.28	12.72	0	0	0
819	1	0.67	63.27	0.28	0	260.47	97.4	2.6	0	0	0
820	1	0	32.48	0	0	0	32.59	67.41	0	0	0
821	2.5	0	12.66	0	126.21	0	37.5	60.69	0	0	1.82
822	1.5	1	26.64	0.95	147.55	0	30.15	66.94	0.97	1.95	0
823	3	1.5	10.12	1.67	91.93	14.78	44.87	48.6	3.74	2.78	0
824	1	0.33	64.77	0.06	0	0	99.7	0.3	0	0	0
825	1.5	0.5	27.66	0.13	8.15	0	70.73	28.89	0.39	0	0
826	1	0.67	59.5	0.91	0	96.77	91.59	8.41	0	0	0
827	1	1	57.75	0.44	0	81.03	88.9	6.1	0	0	5
828	1.66667	0	17.08	0	80.83	0	42.29	25.7	28.02	0	3.98
829	2	2	28.26	0.67	3.5	74.7	87	12.37	0	0.63	0
830	1	0.67	56.01	2.99	39.23	0	86.21	12.62	0	1.17	0
831	1	0.33	64.83	0.04	0	0	99.8	0.2	0	0	0
832	1	2.33	42.72	3.15	138.9	240.81	65.76	15.43	17.73	1.08	0
833	1	1	58.89	1.37	41.84	28.91	90.65	3.32	6.03	0	0
834	1	2	51.36	2.87	0	236.87	79.07	6.54	10.02	2.12	2.25
835	2	1.67	30.45	0.68	4.95	380.8	93.76	0.37	4.76	0.83	0.28
836	2	2	19.11	5.65	61.92	124.8	58.84	18.98	20.32	1.01	0.86
837	1	2	50.73	2.46	0	209.63	78.09	14.07	6.31	1.53	0
838	1	2.67	49.56	1.76	0	419.53	1.96	16.9	76.29	4.52	0.33
839	2	1.33	24.71	4.94	16.1	15.03	17.24	4.48	76.07	2.21	0
840	3.5	2	10.78	1.87	205.07	252.05	0.35	36.43	51.78	11.19	0.25
841	2.5	3.5	9.9	1.53	255.05	353.85	28.47	48.76	3.5	14.14	5.14
842	1	2.33	44.65	1.5	18.81	158	68.74	24.59	0	4.05	2.63
843	2	0.5	15.58	0.04	136.09	0	55.37	40.56	0	0.14	3.94
844	3	1.5	13.06	0.7	257.55	118.35	25.27	67.78	0	6.49	0.46
845	3	1	10.52	0.41	233.14	76.55	72.12	25.02	0	2.55	0.31
846	2.5	0.5	16.9	0.88	132.91	0	37.1	59.71	0	2.7	0.49
847	1.5	0	25.69	0	139.06	0	58.32	41.56	0	0	0.13
848	1	0.33	64.74	0.08	0	0	99.65	0.35	0	0	0
849	1	0.33	64.61	0.04	0	0	99.46	0	0	0.17	0.37
850	1	0.67	50.84	4.55	55.63	0	78.26	0	2.35	18.67	0.72
851	1	0	64.96	0	0	0	100	0	0	0	0
852	1	0.33	63.4	0.24	0	0	97.6	1.13	0	0	1.27
853	1	0.33	64.69	0.09	0	0	99.58	0.42	0	0	0
854	1	0.67	58.89	0.68	0	104.47	90.65	6.31	0	0	3.03
855	2.5	1	11.9	0.61	179.65	304.65	48.64	40.86	0	3.73	6.77
856	1	0.33	58.37	1.99	64.01	0	89.84	9.17	0	0	0.98
857	1	1	54.7	1.74	0	33.15	84.21	1.56	12.96	0	1.27
858	2	0.33	32.24	0.16	4.77	0	99.26	0	0	0.74	0
859	1	0	64.35	0	0	0	99.05	0	0	0	0.95
860	2	0.67	21.85	6.08	118.9	0	67.27	20.61	0	7.45	4.67
861	2	1.33	25.21	2.21	20	83.41	77.61	13.71	0	6.69	1.98
862	1	0.33	62.36	0.87	56.14	0	95.99	4.01	0	0	0
863	1	0.67	63.07	0.63	24.69	29.08	97.08	2.78	0.14	0	0
864	1	1.33	33.55	6.42	0	60.27	23.93	17.08	51.64	0	7.34
865	1	1.67	52.41	1.05	90.47	61	19.22	80.68	0	0.05	0.05
866	1	1	38.82	2.19	98.9	12.05	12.73	59.76	0	3.76	23.75
867	2	2	30.5	0.33	5.43	128.67	4.8	93.91	0	0.58	0.71
868	1	2	53.02	0.66	33.09	100.7	18.39	81.61	0	0	0
869	1.5	0	20.47	0	208.35	0	73.94	26.06	0	0	0
870	1	1	57.75	1.23	0	115.7	88.9	10.89	0	0.22	0
871	1	0.5	32.41	0.07	0	0	71.29	28.48	0	0.23	0
872	1	0.33	63.84	0.37	0	0	98.27	1.73	0	0	0
873	1	0.33	63.25	0.52	0	0	97.36	0	2.38	0	0.26
874	1	1	59.74	0.92	0	132.5	91.95	7.61	0.44	0	0
875	2	0.5	16.13	0.22	155.45	0	70.64	28.7	0	0.66	0
876	2	0.5	16.28	0.01	301.75	0	46.95	34.46	0	0.05	18.54
877	2	0	24.47	0	116.8	0	34.1	63.97	0	0	1.93
878	1.5	1	18.11	3.66	120.35	202.7	43.47	22.51	34.01	0	0
879	1	1	43.61	1.24	0	134.8	67.13	17.24	0	0	15.63
880	1	0.33	60.31	1.55	0	17.47	92.83	7.17	0	0	0
881	1	0	64.96	0	0	0	100	0	0	0	0
882	1.5	0	25.3	0	143.5	0	55.81	44.19	0	0	0
883	2	0	16.24	0	237.7	0	71.97	28.03	0	0	0
884	2.5	0	13.39	0	187.85	0	44.07	53.08	0	0	2.85
885	2	1.33	27.16	1.29	6.52	131.27	83.62	15.65	0	0.73	0
886	2	0.67	31.32	0.78	5.83	0	96.41	2.97	0	0.62	0
887	1	0	32.48	0	14.64	0	63.68	36.32	0	0	0
888	1	0.67	49.56	2.29	81.34	122.03	76.3	21.12	0	0	2.59
889	1.5	0	21.37	0	237.7	0	32.69	66.21	0	0	1.09
890	2	0.5	16.13	0.22	50.21	0	42.45	56.87	0	0.67	0
891	3	0.5	20.29	5.01	163.15	0	56.94	27.65	15.41	0	0
892	1	2.67	48.75	1.83	63.63	335.13	75.05	7.59	16.58	0.78	0
893	1	2	50.97	1.8	0	257.23	78.46	6.88	14.66	0	0
894	1	1	60.53	1.48	11.03	0	93.17	5.68	0.37	0.78	0
895	1	1.33	60.56	0.43	18.5	153.7	93.22	3.27	0	0.89	2.62
896	3	3	19.27	1.19	88.91	323.4	52.61	12.47	33.66	1.1	0.15
897	4	2	6.64	4.19	205.65	297.1	10.67	31.35	49.9	6.69	1.4
898	4.5	2.5	5.24	4.02	233.95	313.31	19.15	38.08	34.05	8.37	0.35
899	2	2	20.42	0.22	101.32	308.87	0	48.14	46.83	2.71	2.32
900	2.5	2	11.36	0.78	255.45	313.55	0	33.23	55.09	9.59	2.1
901	5	3.33	8.13	1.29	272.8	280.6	0	16.49	62.59	12.83	8.09
902	3	4.33	10.38	3.59	57.65	324.98	23.33	14.52	47.94	11.42	2.78
903	2	2	23.27	3.84	187.3	114.23	71.63	14.19	2.17	12.01	0
904	2	1.33	29.85	0.67	5.43	170.9	91.9	7.32	0	0.63	0.15
905	3	1	15.41	5.41	158	0	71.14	20.64	3.31	1.02	3.88
906	1	0.67	55.03	3.28	0	3.26	84.71	13.31	0	1.83	0.14
907	1	0.67	45.88	2.66	0	129.87	70.63	24.57	0	0	4.8
908	1	1	45.44	6.01	0	124.17	20.52	69.95	6.18	1.07	2.28
909	1	0.33	64.38	0.12	0	0	99.11	0.55	0	0	0.34
910	1	0.67	62.49	0.82	0	22.76	96.19	0.73	0	3.06	0.02
911	1	0.67	61.09	0.64	0	70.63	94.05	5.91	0	0	0.04
912	1	0.33	63.91	0.28	0	0	98.38	0	0	1.29	0.33
913	1	0	64.86	0	0	0	99.84	0	0	0	0.16
914	1	0.33	62.38	0.61	0	0	96.02	2.81	0	0	1.17
915	2	0	14.94	0	117.66	0	44.93	47.09	0	0	7.98
916	2	1	26.44	1.24	0	93.67	17.12	81.39	0	0	1.49
917	1	0.67	48.44	1.93	0	71.4	74.57	17.79	0	0	7.64
918	1	0	64.96	0	0	0	100	0	0	0	0
919	1	0.33	61.43	1.18	0	0	94.55	5.45	0	0	0
920	2	1.33	28.53	0.94	41.91	131.2	87.85	8.28	0	1.57	2.3
921	1	1	55.44	2.31	0	6.76	85.35	4.92	0	8.23	1.51
922	3	1	12.87	6.29	319	141.34	4.51	59.44	24.21	0.34	11.49
923	2	1.67	26.65	2.39	252.2	116.07	82.03	9.25	8.71	0	0
924	2	1	31.29	0.47	10.1	1.58	96.34	2.96	0	0.71	0
925	1	0.67	60.12	0.81	0	82.13	92.55	7.45	0	0	0
926	1	1.33	38.63	4.23	112.4	46.04	59.46	22.74	16.32	0	1.48
927	1	0.67	60.92	0.67	18.03	24.55	0	6.22	93.78	0	0
928	1	0.67	56.86	2.55	18.67	6.22	0	8.1	87.52	3.67	0.71
929	1	0.67	56.27	2.34	0	3.9	10.79	86.62	0	0.02	2.56
930	1	2	37.69	0.4	403.5	136.03	11.07	58.02	0	0	30.91
931	2	1	28.41	1.34	154.3	21.46	10.67	87.46	0	0.86	1.01
932	1	0.67	63.28	0.28	0	97.9	2.6	97.4	0	0	0
933	3	0	19.04	0	268.75	0	51.72	48.28	0	0	0
934	1	0.5	32.35	0.13	271.8	0	28.39	71.21	0	0.4	0
935	1	0.67	62.7	0.32	0	167.47	96.51	2.96	0	0	0.53
936	1	0.33	64.72	0.08	0	0	99.63	0.37	0	0	0
937	1	1	45.9	6.3	0	0	70.65	19.32	5.67	4.12	0.24
938	1	1	59.33	0.94	0	172.97	91.33	8.67	0	0	0
939	2	1	24.8	2.64	134.7	33.57	76.36	22.49	0	0.93	0.22
940	1.5	0.5	24.82	0.66	107.35	0	41.2	55.82	0	2.04	0.95
941	1	1	60.26	0.46	0	159.63	6.33	92.76	0	0	0.91
942	2	0	16.24	0	316.25	0	44.51	55.49	0	0	0
943	1	0.67	49.8	2.5	0	0	76.65	23.08	0	0	0.27
944	1	0.33	64.53	0.12	0	0	99.33	0.55	0	0	0.12
945	1	0.33	57.23	2.58	18.44	121.2	88.09	11.91	0	0	0
946	1.5	0	23.74	0	28.89	0	46.15	53.85	0	0	0
947	2	0.33	25.18	4.87	102.2	161.17	22.48	77.52	0	0	0
948	1	1	56.8	0.91	0	154.87	87.44	12.56	0	0	0
949	2	2	27.44	0.91	31.62	170.76	84.49	14.18	0	1.33	0
950	3	1.33	20.41	0.49	217.3	149.33	94.25	5.25	0	0.5	0
951	1	1	54.76	2.69	19.68	9.45	6.54	84.29	9.17	0	0
952	1	0.33	63.48	0.49	0	0	2.28	97.72	0	0	0
953	2	1.67	24.69	2.93	7.18	182.2	12.5	76.02	6.18	2.16	3.14
954	2	1	13.32	2.81	246.04	181.6	55.79	26.21	17.27	0	0.72
955	2	1.67	19.89	3.6	114.7	182.57	61.24	15.28	23.08	0	0.4
956	1	2	46.1	1.72	33.07	196.03	70.97	4.41	23.04	0	1.59
957	1	0.67	55.52	3.15	44.26	70.33	85.47	12.7	1.83	0	0
958	1	0.67	57.68	1.21	0	33.73	88.8	11.2	0	0	0
959	0	0.33	0	21.25	0	0	0.37	0	99.63	0	0
960	1	2	30.56	0.67	178	226.5	60.72	5.13	34.15	0	0
961	2	3.33	7.32	4.26	5.4	153.5	83.31	16.69	0	0	0
962	1	3	1.68	9.54	0	183.79	99.77	0	0	0	0.23
963	2.5	4.5	1.9	6.98	105.9	294.6	72.43	25.29	1.26	0.8	0.21
964	0	2.33	0	6.96	0	167.79	94.56	4.7	0	0	0.73
965	0	4	0	9.15	0	242.72	82.5	8.8	8.03	0	0.67
966	3	4	0.63	4.97	390.2	250.83	90.79	7.97	1.25	0	0
967	3	3.33	5.65	5.02	284.8	105.33	76.74	19.04	4.22	0	0
968	1	0.33	44.99	6.46	0	52.9	80.78	15.75	3.47	0	0
969	1	0.33	64.36	0.2	0	0	93.2	5.07	0	0	1.73
970	1	0.67	35.62	4.89	71.23	3.63	93.77	4.93	1.3	0	0
971	1	0.33	36.24	7.6	0	12.81	82.56	17.25	0	0.19	0
972	1	0	32.46	0	0	0	55.65	37.22	0	6.9	0.23
973	0.5	0.5	32.46	0.03	0	0	25.26	66.37	4.55	3.81	0
974	1.5	0	31.25	0	290.49	0	49.59	27.19	21.35	1.87	0
975	1	0.33	53.63	3.76	0	0	88.37	9.81	1.3	0	0.53
976	0	0.33	0	21.65	0	0	18.06	74.95	4.63	0	2.37
977	0.5	0.5	26.18	6.3	0	0	66.7	3.56	29.75	0	0
978	1	0.67	43.75	3.54	0	13.72	100	0	0	0	0
979	1	0.67	9.71	8.17	0	33.63	66.82	20.54	1.37	0	11.27
980	0	2	0	9.15	0	88.04	18.79	19.34	61.88	0	0
981	0	0.67	0	21.63	0	68	8.17	2.18	89.65	0	0
982	2	2	11.98	11.66	33.97	86.26	0.34	0	99.66	0	0
983	1	2	10.51	9.12	182.3	173.17	0	6.71	90.72	0	2.57
984	3	2	7.6	10.87	181.4	278.97	0	14.04	85.96	0	0
985	3	2.5	6.8	3.92	148.56	246.4	41.12	10.33	43.9	1.94	2.7
986	0	1.67	0	8.04	0	80.91	79.44	6.75	13.28	0.53	0
987	2	1.67	29.09	0.63	204.7	106.76	84.96	8.34	5.88	0.83	0
988	3	0.67	19.33	2.28	20.14	0	84	0.75	15.25	0	0
989	0	1	0	10.83	0	1.48	10.59	1.65	87	0.54	0.23
990	2	2	23.27	2.36	59.09	136.2	15.78	11.84	71.44	0	0.94
991	1	1.33	49.39	2.51	129.4	101.19	16.84	7.73	75.43	0	0
992	1	1.67	37.96	6.74	0	93.37	16.93	13.13	69.62	0.32	0
993	2	0.33	9.09	15.59	382.5	127.5	21	7.61	71.39	0	0
994	2	0.67	16.41	10.62	51.96	17.32	15.18	1.02	82.98	0.75	0.07
995	3	1	7.29	13.97	271	119.54	14.37	7.62	74.23	3.5	0.29
996	4	2.67	1.25	6.21	426	245.66	3.31	0	96.69	0	0
997	2	0.33	1.82	18.28	27.06	3.58	77.42	4.21	18.37	0	0
998	4	0.33	2.61	18.17	264.7	62	98.5	1.5	0	0	0
999	3.5	0.5	13.79	0.18	270.2	0	59.92	38.67	0	0	1.41
1000	1	0.33	63.6	0.27	0	0	15.59	78.36	5.87	0	0.18
1001	6	0.33	5.99	9.65	169.9	39.5	75.33	24.67	0	0	0
1002	3	0.67	15.69	2.97	176.8	162.73	77.07	14.75	5.95	0	2.23
1003	1	0.67	42.89	3.63	52.71	17	64.03	24.9	9.52	0	1.56
1004	1	0.33	62.7	0.75	0	0	83.68	11	5.32	0	0
1005	1	0	64.96	0	0	0	88.77	11.23	0	0	0
1006	1	0.33	63.87	0.01	0	0	85.66	0.41	13.93	0	0
1007	1	1.33	41.22	5.09	298.1	86.5	78.62	12.51	3.82	0.59	4.46
1008	2.5	1.5	15.26	0.42	290.05	294.45	50.51	42.04	0	7.45	0
1009	2.5	0	27.12	0	135.75	0	39.88	46.32	11.22	2.58	0
1010	0	0.33	0	21.62	0	0	82.84	9.15	2.7	0.79	4.52
1011	2	0.67	15.33	11.43	86	15.82	89.76	0.78	9.36	0.1	0
1012	2	0.33	4.62	18.51	229.2	0	21.86	76.86	0	0	1.28
1013	2	0.67	8.41	16.05	353.6	0	2.3	94.39	3.02	0	0.29
1014	1	0	32.29	0	71.95	0	64.77	26.72	8.44	0	0.06
1015	1	0.67	46.16	3.11	0	22.8	94.32	2.61	3.07	0	0
1016	1.5	1	25.77	0.99	111.95	0	28.44	60.96	10.19	0	0.41
1017	1	1	34.72	4.73	59.99	28.51	67.3	11.97	20.53	0	0.2
1018	1	1.5	6.92	12.61	0	2.94	2.76	37.22	60.02	0	0
1019	2	2	2.08	9.06	705.2	243.19	8.65	23.09	66.5	0	1.75
1020	1	1.33	1.64	17.06	0	129.3	5.1	4.67	90.15	0	0.09
1021	3	1	7.43	7.21	132.1	40.33	59.22	24.38	16.4	0	0
1022	1	0.33	18.38	14.98	0	58.5	89.14	10.86	0	0	0
1023	2	0.33	21.13	7.47	138.9	0	71.27	4.18	24.54	0	0
1024	1	0.33	60.09	1.62	0	0	84.72	5.03	9.78	0.47	0
1025	1	1	27.8	2.34	0	89.6	55.39	17.27	26.95	0.38	0
1026	0	0.67	0	21.65	0	0	22.67	0	77.33	0	0
1027	1	0.67	0.99	21.32	0	0	19.62	15.24	65.14	0	0
1028	1	1.5	28.02	1.49	0	155.6	46.72	6.38	46.35	0.35	0.2
1029	2	2.33	1.18	7.37	478.9	250.42	24.97	1.46	72.23	0.97	0.38
1030	4	2.67	12.05	1.75	165.1	165.87	7.01	2.84	89.34	0.82	0
1031	5	3.67	8.1	3.26	282.4	332.37	13.69	0.68	79.05	6.41	0.17
1032	8	3.67	2.75	3.8	244.3	260.67	10.85	9.38	79.71	0.07	0
1033	1	3.33	0.18	16.28	0	201.13	69.62	17.63	12.75	0	0
1034	1	3	0.52	7.52	0	241.53	80.6	19.4	0	0	0
1035	2	1.33	4.84	17.07	289.1	75.95	96.61	3.39	0	0	0
1036	3	1	19.35	2.3	97.17	0	80.4	13.22	6.38	0	0
1037	1	0.67	63.38	0.26	0	163.9	91.63	7.68	0.01	0	0.68
1038	2	1	18.76	4.68	177.6	57.97	93.42	6.58	0	0	0
1039	2	0.67	20.62	7.78	182.8	0	76.86	17.71	5.42	0	0.01
1040	1	1	59.58	0.95	0	40.57	85.56	14.1	0	0	0.35
1041	1	0.33	64.33	0.21	0	0	96.34	3.66	0	0	0
1042	1	0.33	35.76	9.73	257.7	52.37	96.86	3.14	0	0	0
1043	0.5	0	32.48	0	0	0	71.62	1.86	25.1	1.42	0
1044	1	0.67	60.51	0.58	0	31.86	82.53	12.63	0	3.31	1.53
1045	1	0	32.48	0	13.8	0	37.29	59.81	0	2.66	0.24
1046	1.5	0	32.23	0	406.3	0	49.3	50.7	0	0	0
1047	2	0.5	29.48	0.72	212.85	0	60.86	30.84	0	8.3	0
1048	3.5	0	13.29	0	142.65	0	43.04	55.01	0	1.94	0
1049	3	1	1.4	10.36	379.8	5.6	2.83	97.17	0	0	0
1050	0	1.67	0	10.91	0	79.58	21.52	77.3	0	0	1.18
1051	1.5	1.5	6.6	12.04	33.64	118	73.03	26.52	0	0	0.45
1052	2	1.33	8.94	10.59	49.03	50.97	23.53	76.42	0	0	0.05
1053	3	0.5	9.85	2.27	258.6	0	60.26	26.08	13.15	0	0.5
1054	1	1	12.8	6.88	2.48	0	25.53	66.58	7.9	0	0
1055	1	0.33	3.75	20.4	0	3.47	7.54	92.2	0.26	0	0
1056	1	0	32.48	0	0	0	26.89	71.37	0	1.73	0.02
1057	1	0.5	16.15	0.1	2.41	0	39.21	58.86	1.34	0	0.59
1058	1	2	0.03	9.6	0	54.08	8.96	90.73	0	0	0.31
1059	3	1	4.58	16.42	65.28	85.55	80.88	10.05	9.07	0	0
1060	4	1.33	10.07	2.9	230.4	79.07	77.46	16.24	2.81	0.4	3.08
1061	1.5	1.5	28.46	0.62	223.6	266.7	45.52	17.05	29.35	8.08	0
1062	1	0.67	23.7	13.75	0	0	5.12	11.19	82.54	0.65	0.49
1063	1	0.33	51.6	4.45	0	0	9.68	8.35	77.63	4.34	0
1064	1	2.67	17.91	3.94	0	70.07	13.14	2.65	83.43	0.79	0
1065	2	0.33	1.18	20.87	307.9	0	81.42	3.14	15.15	0.29	0
1066	0	1.67	0	18.49	0	64.21	7.89	0	92.05	0	0.06
1067	0.5	1.5	0.04	16.36	15.42	2.7	49.67	0	50.33	0	0
1068	2.5	1	0.53	29.51	189.85	161.15	42.15	14.32	42.92	0	0.6
1069	1	2.33	2.03	6.69	0	140.1	6.1	0	93.9	0	0
1070	0.5	1	26.76	2.86	0	104.25	48.92	0	51.08	0	0
1071	1	0.67	55.79	3.06	0	0	86.55	13.45	0	0	0
1072	0.5	0.5	31.31	1.17	0	0	54.02	16.48	29.49	0	0
1073	0.5	0.5	31.72	0.76	0	0	58.99	9.8	31.22	0	0
1074	1	0.67	25.96	6.16	21.53	7.29	76.86	23.14	0	0	0
1075	3	0.67	12.35	7.79	165.6	55.27	90	9.7	0	0	0.3
1076	2	1.67	20.22	4.19	4.58	118.17	77.56	13.1	6.78	2.56	0
1077	1	0.33	21.97	14.33	342.5	0	93.76	3.93	0	0	2.31
1078	1	0.33	33.79	10.39	0	0	98.82	1.18	0	0	0
1079	1	1.33	42.24	2.33	170.7	172.23	79.34	18.3	0	0	2.36
1080	1	1	45.47	3.26	44.61	93.1	74.17	2.59	21	2.25	0
1081	1	1	29.1	6.1	49.32	137.77	94.24	5.08	0	0.68	0
1082	1	1	46.18	2.09	219.5	75.7	87.18	12.6	0.22	0	0
1083	3	0.67	9.68	11.97	171.6	31.62	22	64.89	7.38	5.6	0.12
1084	1	0.67	32.57	10.53	0	83.2	20.89	73.34	0.11	5.66	0
1085	1.5	0	27.94	0	215.45	0	64.28	26.05	0	9.68	0
1086	2	0.5	21.11	3.96	117.3	0	38.45	52.69	3.64	0.95	4.26
1087	3	2	8.86	2.58	189.4	107.41	13.35	85.06	1.59	0	0
1088	3.5	0.5	9.48	0.31	130.5	0	33.4	66.6	0	0	0
1089	3	1	8.58	6.26	184.49	0	40.34	56.17	0	2.11	1.38
1090	1	0	31.96	0	0	0	26.71	73.29	0	0	0
1091	1	0	31.03	0	36.49	0	33.58	55.56	4.43	6.42	0
1092	1	1	3.61	19.1	0	62.03	13.2	76.79	10	0	0
1093	2	0.33	0.76	21.15	672.3	0	1.79	93.99	2.17	0	2.05
1094	2	0.67	0.7	21.18	652.5	0	18.14	80.38	0	0	1.48
1095	1.5	0.5	3.2	27.98	84.8	32.2	43.01	56.06	0	0	0.93
1096	6	2.33	3.64	6.17	326.4	86.41	3.71	91.23	5.06	0	0
1097	7	2.5	3.84	2.5	318.4	507.6	0	51.75	47.33	0.91	0
1098	6.5	3	2.54	3.5	335.4	544.5	31.42	13.84	50.88	3.75	0.1
1099	4.66667	2	3.99	1.66	371.27	702.7	30.1	27.94	30.95	6.49	4.51
1100	3	2.33	0.95	10.24	302.9	286.87	7.12	24.86	44.28	23.74	0
1101	4	1.67	5.98	6.48	226.4	221.47	14.33	0.35	83.74	0.05	1.53
1102	4	2.67	5.54	4.06	282.7	326.53	0	3.16	96.84	0	0
1103	2	1	14.75	2.99	297.42	265.9	31.36	8.56	52.38	7.26	0.44
1104	0	1.67	0	19.85	0	148.02	14.1	0.13	83.7	0	2.08
1105	1	1.67	0	14.69	0	73.8	3.67	9.72	86.61	0	0
1106	2	2	14.34	7.97	228.3	187.37	9.56	9.32	78.44	0	2.68
1107	2	0.67	16.86	10.42	50.88	86.76	12.02	22.21	65.77	0	0
1108	0.5	0.5	23.4	9.08	0	102.95	31.84	0	68.16	0	0
1109	1	0.33	46.9	5.95	255.1	90.3	70.73	24	4.26	1.01	0
1110	2	1	23.43	2.01	286.2	117.27	93.12	6.88	0	0	0
1111	1.5	2	13.79	1.96	102.1	126.15	61.69	10.69	27.62	0	0
1112	0.5	1.5	1.29	15.6	170.8	2.43	4.65	25.58	49.72	0	20.04
1113	1.5	0	28.77	0	172.97	0	67.09	31.59	0	1.32	0
1114	1.5	0	22.58	0	217.55	0	63.68	36.32	0	0	0
1115	3	1	7.98	6.28	334.2	81.37	91.56	8.4	0.03	0	0
1116	0	1.67	0	13.96	0	121.98	19.6	5.56	74.84	0	0
1117	2	1	14.11	4.03	259	0	63.38	26.88	9.74	0	0
1118	1	0.67	62.18	0.02	0	207	95.39	3.45	1.17	0	0
1119	1	0.33	13.12	8.15	424.5	0	85.04	12.52	1.83	0.61	0
1120	3	0.33	4.72	15.27	202.6	34.83	97.15	2.85	0	0	0
1121	1	1.33	2.5	6.84	0	48.27	81.23	8.34	9.38	0.87	0.18
1122	1	0	64.96	0	0	0	76.44	17.77	0	5.79	0
1123	1.5	0	31.39	0	11.49	0	32.65	45.04	17.04	3.85	1.43
1124	1	0.5	31.84	0.64	31.62	45.03	50.94	30.17	0.28	18.36	0.25
1125	2	1	11.98	13.43	301.6	60.37	94.04	5.96	0	0	0
1126	3	1.33	8.99	6.74	143.3	36.83	86.06	13.94	0	0	0
1127	6	0.67	3.89	13.78	151.9	0	96.22	3.78	0	0	0
1128	2	1.33	20.88	3.65	265.3	196.23	99.94	0.06	0	0	0
1129	1	0.5	30.21	2.27	15.74	0	35.59	64.41	0	0	0
1130	0.5	0	32.48	0	0	0	47.41	39.9	12.69	0	0
1131	3	1	7.09	4.74	302.7	0	53.79	35.26	10.95	0	0
1132	4	2.67	5.5	4.27	278.7	218.02	20.1	76.76	0	0	3.14
1133	1	0.67	53.18	1.96	0	158.83	21.75	60.64	17.61	0	0
1134	1	0	32.48	0	0	0	70	25.4	0	0	4.59
1135	2	1.67	31.23	0.3	5.23	150.87	15.06	80.64	4	0	0.3
1136	1	1.5	6.19	9.04	125.8	117.01	0	47.74	52.05	0	0.22
1137	0	2.33	0	8.96	0	103.01	2.57	21.96	68.89	4.96	1.62
1138	1	1.33	34.7	5.04	107.1	103.92	83.11	11.99	1.07	1.99	1.84
1139	1	0.67	1.02	21.31	0	57.73	5.15	85.52	8.46	0.87	0
1140	0.5	1	28.08	2.2	0	134.45	51.26	13.46	32.32	2.89	0.07
1141	0	1	0	21.59	0	194.97	10.86	0	88.53	0.61	0
1142	0	1.33	0	14.46	0	122.37	0	0.08	99.92	0	0
1143	0	1.67	0	11.05	0	147.82	0	4.45	95.55	0	0
1144	0	3	0	6.84	0	250.97	0	0	100	0	0
1145	0	1.67	0	7.71	0	161.61	1.24	0	98.56	0	0.2
1146	0	1	0	21.1	0	200.2	0	4.33	95.67	0	0
1147	1	1.33	1.75	15.47	0	55.97	15.89	18.05	65.62	0	0.44
1148	1	0	20.87	0	161.27	0	43.1	28.28	26.1	0	2.53
1149	0	0.67	0	21.64	0	82.3	1.03	20.62	78.35	0	0
1150	1.5	0	25.16	0	90.35	0	46.81	50.08	1.94	1.17	0
1151	2	0	28.89	0	240	0	71.15	28.85	0	0	0
1152	1.5	0	26.26	0	257.55	0	48.52	37.61	13.87	0	0
1153	1	1	15.16	17.32	30.34	85.9	11.25	54.79	32.67	1.12	0.16
1154	1	0.5	6.94	25.54	0	10.47	23.96	48.9	26.23	0	0.91
1155	3	1.67	13.62	2.17	120.5	95.13	71.2	21.09	7.71	0	0
1156	5.5	0.5	5.42	0.41	135.05	0	69.94	30.05	0	0	0
1157	1	2	47.03	2.25	0	96.65	18.31	64.2	4.43	2.66	10.4
1158	1	0.67	59.76	0.87	0	125.7	84.09	11.84	3.69	0.38	0
1159	1	0.33	53.5	3.16	0	0	84.22	15.32	0	0.47	0
1160	1	1	46.02	4.19	43.18	98.33	92.22	7.78	0	0	0
1161	1	0	64.96	0	0	0	96.24	3.76	0	0	0
1162	1	0	32.48	0	0	0	54.28	39.5	0	5.21	1.01
1163	1.5	1.5	5.28	12.49	110.45	37.33	39.26	52.9	3.33	4.09	0.41
1164	2.5	2.5	5.12	10.37	148.75	64.39	25.19	45.54	10.54	18.44	0.29
1165	1	2.67	15.36	7.28	127.8	127.1	72.4	14.46	7.47	0	5.67
1166	2	3.33	7.74	4.25	359.5	201.12	96.95	3.05	0	0	0
1167	1	5	3.34	4.01	0	275.93	100	0	0	0	0
1168	2	4.67	5.78	4.9	99.98	329.87	100	0	0	0	0
1169	1	2.33	2.28	12.45	0	178.13	85.72	0	14.28	0	0
1170	1	1.67	3.41	16.65	0	119.97	94.93	5.07	0	0	0
1171	2	0.67	23.02	5.39	5.87	0	86.96	0	13.04	0	0
1172	5	0.5	6.98	2.03	129.36	0	43.96	44.41	11.63	0	0
1173	2	0.5	16.07	0.27	177.53	0	35.54	57.36	6.34	0	0.76
1174	3	2.33	5.8	6.66	317.5	54.19	22.04	57.28	19.98	0	0.7
1175	2.66667	2	9.9	0.94	122.31	72.93	38.12	29.56	30.25	0	2.08
1176	1.5	1	17.15	0.34	2.63	0	22.19	46.73	27.21	3.44	0.43
1177	0	2	0	9.27	0	141.1	17.12	15.13	63.75	3.88	0.12
1178	1.5	1.5	1.06	14.7	156.4	80.65	24.38	42.4	29.63	1.92	1.67
1179	2	0.5	15.88	0.21	169.13	0	25.98	68.19	0.88	0	4.95
1180	2	2	0.49	10.15	706.2	302.07	22.17	65.15	2.56	0	10.12
1181	2	0.67	24.62	5.24	5.86	0	86.07	7.55	0	3.71	2.68
1182	2	1.5	3.63	16.17	55.45	152.15	36.77	0	62.43	0.79	0
1183	0	2.33	0	7.68	0	280.46	0	3.02	96.02	0	0.96
1184	0	1	0	17.54	0	93.09	0	0	100	0	0
1185	0	2	0	10.74	0	72.58	9.37	0	90.63	0	0
1186	0	0.67	0	21.65	0	0	12.6	4.06	78.4	2.42	2.51
1187	1	1.5	27.47	2.41	44.6	165.98	33.42	8.19	57.1	0	1.29
1188	3	0.5	21.32	5.86	120.85	0	41.99	57.09	0.92	0	0
1189	0	0.5	0	32.48	0	0	18.39	38.93	42.68	0	0
1190	1	0.33	2.26	20.9	0	6.57	4.32	73.74	21.57	0	0.37
1191	1	0.33	1.07	21.3	48.63	16.42	11.7	68.96	9	3.47	6.86
1192	1	0.67	37.55	9.14	15.07	71.1	94.5	4.49	0	1.01	0
1193	2.5	0.5	10.37	6.57	86.73	69.55	33.36	57.57	8.15	0.93	0
1194	2	1.67	0.54	17.49	251.9	89.23	12.23	84.18	2.15	1.31	0.13
1195	1.5	1.5	29.48	0.76	142.33	165.93	1.33	62.51	33.56	2.6	0
1196	1.5	0.5	7.16	20.98	198.95	0	56.7	40.11	2.58	0	0.61
1197	3	1	9.42	12.23	259.3	0	82.78	6.98	0	0	10.23
1198	4	1	9.77	1.08	141.3	0	60.79	32.02	6.59	0.6	0
1199	2	1	26.47	1.33	30.07	41.43	86.95	9.68	2.7	0	0.67
1200	1	0.33	59.49	1.82	0	24.93	90.72	7.96	0	0.87	0.45
1201	1	0.67	52.73	2.04	37.68	191.17	98.6	1.4	0	0	0
1202	3	0.33	4.35	17.3	459.1	0	85.06	11.58	2.35	0.1	0.91
1203	2	0.33	14	12.32	151.7	0	73.9	22.61	0	3.5	0
1204	2	2	23.67	1.27	232.7	74.4	55.14	19.37	16.11	9.37	0
1205	0.5	2.5	26.7	2.01	3.23	64.3	61.01	6.55	32.44	0	0
1206	1	0.67	64.1	0.14	0	173.17	68.91	17.05	10.46	1.14	2.44
1207	1	0.33	39.34	8.54	0	0	97.72	2.21	0.08	0	0
1208	1	0.33	63.87	0.36	0	0	86.43	4.02	9.32	0	0.23
1209	1	0.33	62.07	0.94	0	0	100	0	0	0	0
1210	3	0.67	13.77	3.87	334.5	45.5	91.62	7.97	0	0	0.42
1211	2	0.67	1.85	10.21	442.8	4.52	78.33	8.07	13.13	0	0.47
1212	1	2.5	8.35	4.12	63.8	53.85	64.64	0	35.36	0	0
1213	0	1.33	0	13.41	0	89.32	9.37	0.07	90.56	0	0
1214	1	0.5	8.82	14.84	98.85	0	44.4	10.71	42.61	0	2.28
1215	1	1.33	34.19	2.56	0	95.43	7.78	76.67	15.03	0	0.52
1216	1	0.67	22.37	7.1	0	53.27	24.45	56.43	14.67	4.34	0.11
1217	1	0.33	7.68	19.09	404.2	0	18.86	71.36	6.02	1.16	2.6
1218	1	2	34.39	2.28	0	69.07	5.67	69.01	23.82	0	1.5
1219	1	0.5	0.55	31.38	145.35	0	14.13	33.43	42.93	0	9.51
1220	2	0.33	8.43	16.04	169	22.79	6.91	92.42	0	0	0.68
1221	1	0.33	27.5	12.49	207.2	16.98	13.08	78.07	0	0	8.85
1222	4	0.67	10.26	7.97	100.2	0	76.51	12.88	10.39	0	0.22
1223	1.5	1.5	10.3	0.95	7.25	158.9	36.68	0	62.64	0.68	0
1224	1	3	0.17	6.97	0	83.69	5.85	9.56	84.59	0	0
1225	2	2.33	1.08	8.71	397.6	311.61	0.04	0	99.75	0	0.21
1226	0	1	0	19.36	0	58.97	11.03	18.7	63.88	6.39	0
1227	1	0.5	27.79	4.62	0	0	27.62	0	72.38	0	0
1228	1	0.67	36.42	9.42	136.6	14.41	93.66	3.98	0.78	0	1.59
1229	1.5	0.5	28.46	0.41	253.4	0	47.82	46.01	4.96	0	1.2
1230	1	0.5	0.43	31.63	8.92	0	2.42	43.41	29.71	0	24.46
1231	0	2.33	0	9.92	0	156.89	4.05	92.27	2.3	0	1.38
1232	2	1	23.71	3.64	56.2	62	48.23	32.68	19.09	0	0
1233	1.5	0.5	27.04	0.6	88.73	0	55.44	35.04	0	0	9.52
1234	1.5	1	30.34	0.47	67.9	360.7	48.72	48.77	2.51	0	0
1235	4	1.33	1.71	16.6	185	31.77	6.94	91.98	0	1.08	0
1236	5	4.5	4.69	2.03	175.1	342	28	72	0	0	0
1237	8	3.33	2.05	5.52	321.8	249.23	7.25	92.75	0	0	0
1238	3	1	7.86	7.78	218.35	0	57.35	42.65	0	0	0
1239	1	2.67	47.2	2.81	0	260.27	85.16	14.02	0.01	0.56	0.25
1240	2	0.67	29.25	2.16	44.76	57.03	86.28	12.43	0	0	1.3
1241	1	0.67	36.45	9.51	120.7	26.97	96.76	3.24	0	0	0
1242	2	0.5	15.71	0.24	228.35	0	63.62	27.88	5.79	2.71	0
1243	1	2	28.2	4.31	62.17	82.09	99.99	0.01	0	0	0
1244	2	1.33	2.03	7.55	504.9	13.51	89.58	0	0	6.1	4.32
1245	1	0.33	36.2	9.59	143	29.42	90.04	8.46	1.36	0.13	0
1246	1	1	61.11	0.43	0	165.1	73.7	18.86	1.6	5.84	0
1247	1	0.33	63.96	0.14	68.5	0	70.87	22.72	6.35	0	0.06
1248	1	1	57.51	1.22	52.39	64.37	76.3	21.59	0	1.89	0.22
1249	1	1	50.94	1.35	13.48	35.63	95.2	0.36	3.9	0	0.53
1250	1	0	59.94	0	191.8	0	87.74	12.26	0	0	0
1251	2	0.67	30.12	0.33	27.42	148.6	77.63	22.37	0	0	0
1252	3	1.67	16.66	3.31	144.2	96.91	83.91	16.09	0	0	0
1253	2	1.33	30.85	0.61	45.5	46.53	79.59	16.7	0	0	3.71
1254	1	0	32.04	0	0	0	27.94	48.01	23.84	0	0.21
1255	0	2.67	0	17.05	0	125.17	7.46	9.75	81.02	1.77	0
1256	1	0.5	32.02	0.46	78.6	0	68.51	25.08	0	5.87	0.54
1257	0.5	0	32.48	0	0	0	28.63	46.09	23.87	0.96	0.45
1258	1	0	32.48	0	0	0	36.4	37.44	24.71	0.49	0.97
1259	0	0.5	0	32.48	0	0	8.99	49.3	31.08	10.39	0.24
1260	2.5	1	3.02	12.12	295.05	251.15	17.55	45.41	28.84	0	8.21
1261	2	1.33	3.35	16.85	296.5	200.6	23.51	76.48	0	0	0.01
1262	1	0.67	6.37	19.11	0	0	19.36	72.11	0	0	8.53
1263	3	2	3.16	8.46	283.4	174.93	10.76	65.4	15.21	4.04	4.59
1264	1	2	52.36	1.85	11.03	300.4	86.51	0	7.72	0	5.77
1265	2	1.67	5.52	8.97	287.8	316.27	9.84	3.4	86.12	0.5	0.14
1266	1	1	2.34	13.38	17.39	45.63	66.49	1.88	31.63	0	0
1267	1	0.5	1.86	28.72	221.4	0	4.57	63.21	32.22	0	0
1268	0	1.33	0	10.55	0	171.63	6.61	4.61	88.78	0	0
1269	0	0.67	0	21.65	0	33.05	2.62	1.8	94.97	0	0.6
1270	1.5	1	30.4	0.96	258	236.4	44.55	32.89	21.89	0.66	0
1271	4.5	2.5	5.84	3.8	288.4	107.44	66.15	31.31	0	0.51	2.03
1272	2	0.5	22.29	9.29	200.2	0	73.98	25.88	0	0	0.14
1273	4	1.33	8.83	1.93	198.5	51.47	65.65	20.35	14	0	0
1274	1	0.33	0.15	21.61	0	0	7.99	70.39	21.61	0	0
1275	1	0.67	2.64	20.77	0	0	11.94	88.06	0	0	0
1276	1	0.33	0.03	21.65	0	0	6.97	89.76	2.96	0	0.31
1277	0.333333	0	21.65	0	0	0	25.81	47.8	26.39	0	0
1278	1	0.33	0.47	21.5	0	0	23.98	72.66	0.81	2.54	0
1279	3	1	5.51	5.38	345.4	22.53	24.58	75.42	0	0	0
1280	2	1	19.15	1.45	139.2	0	43.65	55.63	0	0.72	0
1281	3	2	9.06	3.62	271.5	124.8	10.41	85.06	2.85	1.69	0
1282	2	2	23.47	1.25	24.19	219.57	84.71	15.29	0	0	0
1283	3	0.33	6.7	14.96	311.1	0	87.12	11.01	0.84	0.58	0.45
1284	1.5	0	21.7	0	204.17	0	69.5	25.21	0	4.25	1.03
1285	1	0.67	57.4	1.26	0	107.53	98.65	1.35	0	0	0
1286	1	0	64.96	0	0	0	95.91	0.61	2.17	1.31	0
1287	5	0.33	6.42	10.96	207.1	6.97	87.07	7.39	4.76	0.78	0
1288	5	0.33	8.07	8.15	130.4	34.33	92.5	2.88	0	4.62	0
1289	1	1.33	53.28	0.97	178.6	142.93	79.08	13.71	2.91	2.8	1.5
1290	2	1.67	23.27	2.12	191.8	82.23	58.89	22.34	16.54	2.23	0
1291	2	0.67	30.23	1.5	6.32	0	77.63	9.94	3	0	9.43
1292	1	0	64.96	0	0	0	88.71	0	2.78	0	8.52
1293	1	0.67	64.7	0.03	0	0	90.13	0	9.87	0	0
1294	2	1.67	26.81	2.59	4.66	205.13	89.46	0	10.54	0	0
1295	1	1.67	24.76	7.98	319.8	63.33	63.81	10.41	22.41	3.38	0
1296	1	0.33	63.2	0.59	0	0	84.32	10.56	0	0	5.12
1297	1.5	1	26.32	2.73	355.05	240.2	61.23	26.74	6.87	3.91	1.26
1298	2.5	1	25.82	5.04	275.31	8.52	53.59	46.33	0	0	0.08
1299	1.5	1.5	0.91	16.46	52.05	59.7	0	48.26	0	51.74	0
1300	2	1	15.98	0.21	146.16	292.05	52.91	25.07	4.21	16.13	1.68
1301	1	1.33	53.74	3.24	0	33.17	99.74	0.26	0	0	0
1302	1	0.67	57.35	2.27	0	0	78.29	4.14	15.04	1.79	0.75
1303	2	1	7.95	15.89	281.9	6.19	53.91	23.37	21.03	1.26	0.43
1304	1	0.5	4.53	22.2	184.05	23.13	20.05	52.72	25.64	0	1.59
1305	2	2	11.08	4.38	153.2	7.44	39.56	53.79	1.35	1.76	3.54
1306	5	2.67	1.15	6.6	439.6	282.77	9.47	87.38	0	0	3.15
1307	4.5	0.5	5.95	3.17	137.25	0	27.71	67.12	0	0	5.17
1308	2	2	8.84	13.03	317.3	147.57	69.67	9.48	14.84	5.66	0.35
1309	0	1.33	0	19.4	0	62.44	20.78	0	78.54	0.68	0
1310	0	1.67	0	18	0	65.77	2.17	0.01	97.64	0	0.19
1311	2	0.5	2.38	20.06	201	47.06	35.19	2.49	62.32	0	0
1312	0	1.67	0	8.55	0	130.9	17.66	0.2	81.61	0	0.53
1313	0	3.33	0	5.77	0	90.77	0	0.11	90.15	0	9.73
1314	0	0.67	0	21.65	0	0	0	0	100	0	0
1315	0	0.33	0	21.65	0	0	22.81	9.4	67.78	0	0
1316	1.5	0	29.04	0	255.82	0	66.36	31.36	2.28	0	0
1317	0.5	0.5	30.68	1.8	0	65.2	52.06	15.3	31.58	1.06	0
1318	0.666667	0	21.12	0	6.21	0	28.67	34.38	33.79	3.02	0.14
1319	1	0	63.2	0	13.43	0	81.87	16.73	0.49	0.91	0
1320	0.5	0	32.47	0	0	0	62.47	37.53	0	0	0
1321	0	1	0	10.85	0	93.13	18.86	74.95	6.19	0	0
1322	1	0.5	16.19	0.08	2.43	0	37.52	7.55	54.75	0	0.18
1323	0.5	0	31.6	0	5.22	0	32.28	65.44	2.12	0	0.16
1324	0	0.33	0	21.65	0	0	21.99	57.94	0	0	20.07
1325	1.5	0.5	26.73	1.06	91.85	0	36.31	63.69	0	0	0
1326	1.5	0	30.85	0	27.87	0	43.63	45.99	0	0	10.39
1327	0	0.33	0	21.65	0	0	0.41	99.59	0	0	0
1328	0	0.33	0	21.65	0	0	17.78	81.18	0	1.03	0
1329	0.5	0.5	32.48	0	0	0	65.53	34.47	0	0	0
1330	2	0.67	30.02	0.82	7.05	92.57	81.11	18.31	0	0.58	0
1331	3	1	17.17	4.15	57.2	226.67	97.03	0	2.44	0.54	0
1332	1	1.33	6.08	18.55	0	10.27	95.25	0	4.75	0	0
1333	2	1.67	21.34	5.99	264.2	136.73	98.01	1.03	0	0.96	0
1334	1	4.33	40.75	1.68	16.54	205.3	93.41	1.45	4.4	0.74	0
1335	2	3	7.05	4.81	287.5	176.17	93.66	2.88	0.55	0	2.91
1336	1	2.33	4.87	6.65	350.1	215.47	77.88	7.21	11.27	2.9	0.74
1337	1	0.33	25.44	13.17	96.38	0	86.32	7.38	0	5.61	0.69
1338	1	1.67	54.62	0.69	0	131.77	55.15	20.73	13.25	2.16	8.71
1339	1	1	52.8	1.35	215.4	80.53	82.84	8.18	8.97	0	0
1340	1	0	64.96	0	0	0	99.76	0.23	0.01	0	0
1341	1	1.33	49.06	2.65	0	59.88	96.27	1.86	1.87	0	0
1342	4	2	3.3	6.91	260.8	55.38	84.67	9.25	6.08	0	0
1343	2	3	15.66	3.04	7.31	102.17	77.43	2.18	20.4	0	0
1344	2	1.33	18.4	4.78	288.4	1.55	92.84	7.03	0.14	0	0
1345	1	0.33	64.95	0.01	0	0	93.74	6.26	0	0	0
1346	0.5	0	32.48	0	0	0	68.81	31.19	0	0	0
1347	0	0.33	0	21.65	0	0	6.96	74.51	0	18.32	0.21
1348	1	0	32.48	0	0	0	32.42	53.42	2.58	11.58	0
1349	1	0.67	59.73	0.87	71.67	12.08	97.75	2.15	0	0	0.1
1350	1	0.67	55.21	1.63	26.08	46.27	100	0	0	0	0
1351	1	0.67	42.19	7.59	182.9	64.47	89.63	0	0	0	10.37
1352	4	0.5	9.35	0.21	305	0	50.26	34.21	0	0.6	14.93
1353	2.5	0	12.75	0	195.9	0	26.93	66.25	0.23	0	6.59
1354	2	0	16.24	0	292.89	0	25.85	67.42	0	0	6.73
1355	1	0.33	21.91	14.35	357.3	0	21.36	78.01	0	0	0.63
1356	2	0	22.07	0	100.2	0	55.83	36.15	0	0	8.02
1357	3	0.33	8.16	13.49	210.3	12.84	90.65	8.62	0	0	0.74
1358	0	2.67	0	19.11	0	130.53	12.55	0	86.69	0.54	0.22
1359	3	1.5	2.53	8.91	96.9	49.87	51.55	1.08	47.21	0	0.16
1360	1	2.5	14.28	1.18	3.08	144.1	39.68	0	52.48	0	7.84
1361	0	0.33	0	21.65	0	0	0.11	8.84	89.28	0	1.77
1362	1	1	0.02	21.65	0	10.58	2.06	18.6	78.31	0	1.03
1363	2	1.33	3.94	17.86	100.4	109.47	19.83	0	80.17	0	0
1364	5	3	2.36	5.06	213.5	227.6	8.79	90.84	0	0	0.37
1365	3.5	2.5	7.4	1.95	127.94	399.7	68.03	31.97	0	0	0
1366	1.5	1.5	15.59	1.73	2.56	2.74	41.12	54.76	4.12	0	0
1367	3	1	1.79	10.02	277.4	1.78	5.33	94.16	0.51	0	0
1368	2.5	1	14.53	2.45	265.75	0	26.79	49.29	19.57	3.33	1.03
1369	1	1.5	1.22	15.1	5.09	30.95	19.03	29.95	48.83	0.73	1.46
1370	1.5	1	1.33	28.49	79	0	5.88	26.57	58.64	7.46	1.45
1371	1	1	56.59	1.67	110.7	161.67	50.09	10.79	14.98	24.13	0
1372	0.5	0	32.42	0	0	0	56.49	33.33	8.61	1.57	0
1373	2.5	0	20.41	0	143.15	0	53.14	43.45	0.91	2.5	0
1374	1.5	1.5	31.34	0.2	264.45	235.55	64.93	26.99	6.97	1.11	0
1375	1	2	53.01	1.33	0	249.27	85.08	13.71	0.14	1.08	0
1376	4	2	2.5	10.55	212.7	313.45	11.54	44.29	42.99	1.18	0
1377	2	2	24.72	2.6	10.03	138.73	24.55	57.32	17.03	1.1	0
1378	1	3	1.53	5.71	0	216.54	78.02	14.18	6.92	0.87	0
1379	2	2.67	7.74	5.37	335.2	347	8.33	72.71	9.14	0.29	9.54
1380	3	1.33	13.2	4.06	208.6	65.12	10.79	88.3	0	0.92	0
1381	1	1.67	58.97	0.35	0	115.23	12.95	83.1	1.58	2.37	0
1382	4	0.33	9.28	9.19	254.9	8.99	79.31	20.69	0	0	0
1383	2	1.33	3.42	6.59	307.1	9.6	91.31	8.21	0	0.26	0.23
1384	1	1.33	34.37	5.74	0	1.35	83.76	15.79	0	0.38	0.07
1385	1	0	64.96	0	0	0	94.69	5.31	0	0	0
1386	1	0.33	27.04	12.64	0	0	95.2	0	4.8	0	0
1387	1	1.33	4.17	18.94	396.3	49.83	80.86	11.18	4.23	3.73	0
1388	1	0.33	63.66	0.43	0	0	79.65	0.82	19.53	0	0
1389	2	1	28.7	0.32	65.13	47.3	58.31	34.76	0.09	6.84	0
1390	1	1	32.28	0.2	0	0.07	57.76	27.47	12.82	1.81	0.14
1391	1	0.67	57.41	2.32	0	26.37	84.94	10.4	3.42	1.24	0
1392	2	2	17.78	4.44	5.34	103.97	81.3	5.6	13.09	0	0
1393	1	0.33	61.75	0.27	0	0	92.18	4.52	3.3	0	0
1394	2	2	22.08	1.88	179	41.57	99.41	0.35	0	0.24	0
1395	1	1.33	41.29	4.05	168	89.6	76.77	0.88	22.35	0	0
1396	2	1.67	20.16	2.84	225	102.73	100	0	0	0	0
1397	2	0.33	32.2	0.19	5.4	0	98.14	0	0	1.86	0
1398	2	0.67	28.36	2.75	5	0	84.23	15.77	0	0	0
1399	2	1.67	1.18	14.02	675.1	115.43	11.13	88.01	0	0.76	0.11
1400	4	2	8.19	4.63	152.2	80.33	90.87	9.13	0	0	0
1401	1	2.33	31.47	5.13	0	183.07	78.97	12.93	6.46	1.64	0
1402	4	1	4.47	15.6	258.2	19.87	100	0	0	0	0
1403	4	3	8.79	2.35	146.2	110.47	95.6	4.03	0	0	0.37
1404	1	1.33	7.37	6.24	6.55	29.89	74.86	1.88	16.85	0	6.4
1405	0	0.33	0	21.65	0	0	53.19	21.59	0	4.73	20.5
1406	1	0.33	51.61	4.18	9.99	2.9	96.41	0	0	0	3.59
1407	1	0.33	64.84	0.04	0	17.41	82.96	14.63	0	0	2.4
1408	2.5	0.5	23.33	1.35	159.35	0	42.21	57.4	0	0	0.39
1409	0.5	0	32.41	0	0	0	33.19	64.75	0	0	2.05
1410	1	0	32.48	0	0	0	53.35	32.73	13.39	0.52	0
1411	2.5	0.5	11.62	9.06	392.65	303.15	26.41	0	72.57	0	1.03
1412	1	1.5	26.37	2.04	0	171.6	38.31	0	61.21	0	0.48
1413	2	1	7.84	16.14	285.45	232.2	27	1.31	69.6	1.8	0.28
1414	2.5	2	5	6.23	93.15	120.92	49.64	19.91	30.45	0	0
1415	1.5	1	7.18	23.59	95.82	106.34	33.03	24	42.98	0	0
1416	1	0.67	14.31	16.89	0	0	9.92	86.26	2.44	0	1.37
1417	1.5	0	29.93	0	90.05	0	47.06	46.73	4.75	0.39	1.06
1418	1	0.33	3.39	20.53	0	0	23.42	76.21	0	0.38	0
1419	1	0	32.41	0	0	0	46	54	0	0	0
1420	3	1	10.27	6.13	98.21	28.7	21.63	76.51	0	0	1.86
1421	2	1.33	6.93	6.02	87.69	65.03	1.23	76.23	0	0	22.54
1422	2.5	0	21.97	0	167.45	0	46.55	53.45	0	0	0
1423	4	0.5	8.88	0.26	234.6	0	66.72	27.26	3.91	0	2.11
1424	2	1	30.31	0.48	16.29	122.07	11.58	74.09	12.61	0.5	1.21
1425	1.5	0	30.82	0	65.6	0	65.98	32.48	0.62	0.92	0
1426	3	1	4.79	11.71	338.9	74.57	85.81	14.19	0	0	0
1427	5	0.67	2.89	16.81	357.8	28.89	88.27	10.62	0.21	0.89	0
1428	2	0	22.65	0	169.6	0	66.35	31.12	0.22	2.3	0
1429	5	1.33	7.01	5.31	147.2	86.63	96.01	3.99	0	0	0
1430	1	0.33	57.53	2.48	0	0	70.31	21.42	8.26	0	0
1431	1	0	32.48	0	0	0	33.53	48.07	18.41	0	0
1432	1.5	0	29.42	0	276.4	0	43.4	48.75	0	0	7.85
1433	2.5	2	13.24	2.74	283.14	363.69	48.29	47.03	4.17	0.51	0
1434	6	4	1	12.21	434.4	156.83	0	90.99	7.87	1.14	0
1435	2.5	3	7.92	6.3	196.15	312.25	66.89	29.77	0	3.34	0
1436	1.5	1.5	15.27	2.4	2.91	2.87	58.5	31.98	8.52	1.01	0
1437	2	1	31.56	0.32	5.1	197.3	83.05	15.74	0	1.21	0
1438	1	0.5	32.29	0.19	0	0	36.35	50.46	0	7.18	6.01
1439	1	0.67	61.98	0.5	0	161.27	99.06	0	0	0	0.94
1440	1	0	32.48	0	0	0	44.54	54.17	1.29	0	0
1441	1	0.33	64.96	0	0	0	100	0	0	0	0
1442	0.666667	0	21.6	0	0	0	37.69	28.92	29.09	0	4.31
1443	1.5	0.5	27.26	0	9.2	0	48.34	33.84	17.82	0	0
1444	1	0.67	56.98	2.66	0	0	93.82	0.04	0.44	5.43	0.27
1445	2	1	10.62	5.62	214.2	278.75	32.59	10.25	49.08	7.61	0.47
1446	4	0.67	7.66	11.03	280.3	4.98	90.88	4.9	4	0.23	0
1447	7	0.67	4.34	11	195.9	12.03	95.11	0	4.89	0	0
1448	2	1.33	2.09	10.8	8.15	3.11	99.5	0.5	0	0	0
1449	3	2	0.32	9.56	513.5	58.23	94.11	5.42	0	0.44	0.03
1450	1	3	0.6	12.1	0	75.41	98.81	0	0	0.98	0.21
1451	0	0.33	0	21.65	0	0	95	3.59	0.1	1.31	0
1452	2	0.33	1.16	20.86	88.98	0	97.24	2.76	0	0	0
1453	2	0	16.21	0	437	0	61.79	38.07	0	0.13	0.01
1454	4.5	1.5	5.89	3.38	212.1	486.85	57.88	40.69	0	0.59	0.84
1455	1	1.33	38.34	4.25	0	3.01	93.79	6.01	0	0	0.2
1456	1	0	64.91	0	0	0	96.51	3.49	0	0	0
1457	1	0.33	50.93	4.67	7.44	0	100	0	0	0	0
1458	1	0.67	31.55	7.09	245.7	62	75.29	0	23.62	0	1.09
1459	2	1.67	27.96	0.57	38.67	146.37	87.27	0	0	0	12.73
1460	2	2	21.74	2.54	328.1	110.3	62.08	0	0	0	37.92
1461	2	0.67	20.46	8.01	190.3	0	84.26	2.9	0	4.56	8.28
1462	2	1	2.75	9.99	5.24	1.79	8.35	88.65	0	0	3
1463	0.5	0	32.23	0	0	0	36.32	59.81	0	0	3.87
1464	0.5	0	32.48	0	0	0	53.72	46.28	0	0	0
1465	1	2.5	5.9	12.86	0	61.49	22.59	27.36	48.87	0.6	0.58
1466	1.5	2.5	15.04	0.68	5.29	158.35	66.02	0.01	33.97	0	0
1467	2	1	26.87	3.74	4.08	0	97.5	0	2.5	0	0
1468	1	2.33	42.71	1.54	180.7	83.1	91.06	8.41	0	0	0.53
1469	1	0.33	58.85	1.94	0	0	100	0	0	0	0
1470	1	0.33	61.64	1.11	0	0	79.32	20.68	0	0	0
1471	1	1	2.25	19.75	299.5	228.42	11.77	14.27	73.96	0	0
1472	1.33333	0	21.59	0	209.78	601.3	33.17	37.47	28.67	0.06	0.64
1473	0.5	2	18.64	4.7	13.93	206.05	48.48	48.37	1.19	1.95	0
1474	2.5	3.5	5.71	3.23	306.35	161.75	44.69	54.12	0	0	1.19
1475	5	2.5	5.52	7.64	262.15	322.8	33.77	66.23	0	0	0
1476	5.5	2	2.27	16.71	312.75	154.95	37.79	61.98	0	0	0.23
1477	6	1.67	9.25	0.76	135.8	35.77	0.95	84.5	14.45	0	0.1
1478	2.5	1	12.18	0.53	14	0	35.16	40.16	24.3	0	0.39
1479	0.5	0	32.48	0	0	0	37.22	59.65	0	0	3.13
1480	1	0	32.48	0	0	0	72.17	25.28	0	0	2.55
1481	1	0.67	63.57	0.23	0	6.79	79.01	10.89	10.1	0	0
1482	1	0.33	58.6	2.12	43.42	0	100	0	0	0	0
1483	1	1	49.46	4.97	0	176	76.42	22.14	0.59	0.85	0
1484	1.5	1	16	1.41	141.05	118.35	42.14	56.33	1.07	0	0.45
1485	2	0.33	14.65	11.89	195.4	0	88.89	11.11	0	0	0
1486	4	2	2.1	9.37	355.3	273.53	70.98	17.01	2.6	1.22	8.18
1487	2	2	9.8	8.92	132.45	216.5	63.74	33.69	0	0	2.57
1488	4	1.67	11.24	6	233.2	214.6	9.67	79.89	0	0	10.44
1489	4	1.5	13.74	2.64	75.15	205.35	0.19	54.49	45.31	0	0
1490	0.5	1.5	0.26	16.14	0	3.82	12.62	25.92	61.46	0	0
1491	1	0.33	63.99	0.32	0	0	90.71	9.29	0	0	0
1492	1	0	32.48	0	0	0	62.33	34.96	1.41	1.3	0
1493	2.5	0.5	11.86	0.22	151.05	0	52.22	42.08	0	5.51	0.19
1494	3	1	8.13	6.89	287.5	2.48	93.52	6.23	0	0	0.25
1495	3	1	12.73	4.57	96.99	91.2	75.34	24.66	0	0	0
1496	2.5	0.5	12.97	0.58	75.23	0	62.06	37.94	0	0	0
1497	2	1.33	1.3	7.12	213.5	5.09	99.21	0.65	0	0	0.14
1498	3	1	17.01	2.45	103.8	140.7	73.88	22.51	2.5	0	1.12
1499	2	1.33	11.37	4.85	139.5	33.14	91.12	3.65	0	5.23	0
1500	3	0.5	12.77	0.5	167.55	0	65.36	33.68	0	0.15	0.81
1501	6	2.33	2.66	5.69	375.7	42.39	61.65	17.75	15.39	5.21	0
1502	3	1.67	15.67	1.69	40.14	25.55	100	0	0	0	0
1503	2	0.33	31.96	0.23	6.77	0	87.04	7.67	4.78	0	0.51
1504	2	1.67	18.75	5.33	273.8	62.59	71.4	19.03	0	0.44	9.13
1505	2	1.33	31.19	0.43	6.35	132.93	72.87	14.66	7.86	4.6	0
1506	3	4.33	10.64	2.65	166.5	264.23	91.4	2	6.6	0	0
1507	1	2.67	24.75	11.32	24.4	244.63	99.94	0	0.06	0	0
1508	2	1.5	25.27	2.67	100.65	112	57.51	42.37	0	0	0.13
1509	2	0.67	2.81	19.78	29.56	0	0.91	97.52	0	0.85	0.71
1510	1.5	0.5	30.41	0.34	117.11	0	59.51	40.49	0	0	0
1511	0.5	0	32.48	0	0	0	67.08	32.61	0	0	0.31
1512	1	0.33	58.96	2	4.59	0	100	0	0	0	0
1513	1	0	64.96	0	0	0	99.39	0	0	0	0.61
1514	1	0.33	64.01	0.32	0	29.05	95.46	0	0	0	4.54
1515	1	1.67	50.09	2.3	89.97	83.41	73.21	0	0	0	26.79
1516	1	0.67	26.15	12.94	69.54	31.84	99	0	0	1	0
1517	2	1.33	12.95	8.8	150.7	110.97	83.03	10.16	0	0.73	6.08
1518	1.5	0.5	16.81	8.3	113.4	0	71.83	28.17	0	0	0
1519	1	0.5	29.7	0.39	118.45	0	55.51	43.17	0.82	0	0.5
1520	3	1.67	13.44	6.03	45.08	93.61	23.75	62.44	13.26	0.55	0
1521	1	2.33	4.73	9.53	0	224.2	99.86	0	0	0	0.14
1522	0	2	0	10.68	0	290.74	100	0	0	0	0
1523	0	1.33	0	7.51	0	159.33	90.74	9.26	0	0	0
1524	0	1.33	0	18.76	0	1.4	100	0	0	0	0
1525	1	2.33	0.37	7.64	0	169.74	99.01	0.99	0	0	0
1526	3	2.67	16.45	1.18	79.21	118.2	80.36	19.64	0	0	0
1527	1	1	52.53	2	0	194.2	85.58	14.42	0	0	0
1528	1	0.33	63.67	0.41	0	0	75.98	18.45	4.62	0.94	0
1529	0.5	0	32.48	0	0	0	61.07	6.95	31.98	0	0
1530	1	0.33	0.03	20.96	0	0	14.59	70.37	15.05	0	0
1531	1	0	32.31	0	0	0	65.93	32.73	0	0	1.33
1532	4	0.33	1.53	19.33	380.1	0	21.76	55.04	17.78	0.94	4.48
1533	1	0.33	3.97	20.22	0	28.62	17.8	78.83	0	0	3.37
1534	1	0	32.48	0	0	0	33.48	66.52	0	0	0
1535	0	1	0	10.91	0	1.68	12.07	70.72	17.21	0	0
1536	0.5	0.5	1.93	30.55	0	0	11.56	46.81	39.04	0	2.59
1537	0	0.33	0	21.65	0	0	24.19	68.15	0	0	7.66
1538	1	0	64.96	0	0	0	73.83	24.63	0	1.05	0.48
1539	1	1	64.37	0.14	0	150.37	81.92	17.64	0	0	0.44
1540	3	2	8	4.85	201.4	150.27	99.08	0.92	0	0	0
1541	4	3	8.68	2.74	113.4	103.25	93.13	6.87	0	0	0
1542	1	1	39.99	2.63	100.8	63.6	88.1	10.56	0	1.34	0
1543	1	1	30.26	2.11	71.45	0	70.4	29.42	0	0.18	0
1544	1.5	0	31.65	0	245.9	0	72.13	27.86	0.01	0	0
1545	1	0.67	61.33	0.61	0	47.47	71.52	16.06	0	0	12.42
1546	1	0.5	30.17	2.31	22.47	0	43.47	48.7	7.42	0	0.41
1547	2.5	0.5	6.07	17.85	250.05	20.7	27.5	72.11	0	0	0.4
1548	2.5	1	11.11	4.28	126.7	179.15	7.56	56.24	36.21	0	0
1549	4	1.33	1.94	17.67	380.1	326.18	12.44	24.01	63.55	0	0
1550	6	2.67	1.53	5.85	277.1	184.8	82.75	16.99	0	0.14	0.12
1551	2.5	2.5	5.61	4.78	104.75	152.52	36.98	56.68	4.37	1.92	0.04
1552	2	1.33	2.41	9.31	317.1	102.1	83.16	15.5	0	0.84	0.5
1553	3	1	16.93	4.61	202.9	0	89.75	9.34	0	0.91	0
1554	2	0.67	32.28	0.14	2.23	0	71.96	24.93	0	0	3.11
1555	1	0	32.48	0	0	0	52.62	35.71	0	3.01	8.66
1556	2	1	24.56	2.7	182.55	56.35	60.07	39.93	0	0	0
1557	1	0.33	62.26	0.38	0	0	94.73	5.27	0	0	0
1558	1	0.67	62.77	0.73	52.86	55.6	86.27	6.84	0	6.89	0
1559	1	0	64.96	0	0	0	68.95	21.56	4.66	0	4.84
1560	1.5	0	28.8	0	46.36	0	34.94	59.83	0	3.01	2.22
1561	0	0.33	0	21.65	0	0	78.84	16.87	4.28	0.01	0
1562	1.5	2	2.93	21.69	174.5	112.22	48.51	11.39	38.38	1.72	0
1563	1	2	10.67	9.48	0	200.19	79.04	20.79	0	0.18	0
1564	2	3.33	11.6	3.53	128.8	334.13	95.82	2.21	1.97	0	0
1565	2	1.33	26.8	1.34	6.82	129.27	98.87	1.13	0	0	0
1566	2	0.5	16.06	0.36	256.7	0	57.29	42.71	0	0	0
1567	2	1	0.2	10.89	395.5	2.55	2.81	96.25	0	0.84	0.09
1568	1	1	2.48	10.53	0	2.15	4.21	93.82	0	0	1.96
1569	3	0.5	14.9	0.12	139.65	0	45.31	54.69	0	0	0
1570	1	1.67	42.74	2.84	0	78.2	95.12	4.48	0	0	0.41
1571	1	1	60.11	0.54	0	121.83	94.18	5.82	0	0	0
1572	1	0.67	37.18	9.16	0	12.11	70.22	17.66	0	10.92	1.19
1573	2	0.67	17.04	10.26	187.1	44.6	80.52	0	0	0	19.48
1574	2	0.33	2.39	20.06	211.2	15.19	77.81	21.78	0	0	0.42
1575	1	0.67	0.23	21.58	0	0	89.11	6.19	0	0	4.7
1576	3	2	9.32	2.89	23.58	45.47	99.56	0	0	0	0.44
1577	2	0.67	24.59	5.06	22.94	57.87	95.15	1.56	2.21	0.34	0.74
1578	0.5	1.5	26.13	1.22	70.45	110.45	42.61	13.57	43.82	0	0
1579	1	0.67	41.93	7.57	35.46	46.8	91.54	0	7.71	0.75	0
1580	1	1	62.88	0.69	0	0	100	0	0	0	0
1581	2	2	20.49	2.28	181.2	85.2	93.77	6.11	0	0	0.12
1582	2	2.67	22.42	2.03	5.75	198.47	99.05	0.95	0	0	0
1583	1	0.67	60.13	1.61	26.76	0	78.14	21.86	0	0	0
1584	1	0.33	50.2	4.92	0	0	81.25	18.75	0	0	0
1585	1	0	32.48	0	0	0	40.65	59.35	0	0	0
1586	1	0	32.48	0	18.6	0	52.68	46.62	0	0.7	0
1587	2.5	0	24.92	0	223.44	0	53.91	46.09	0	0	0
1588	1	0	32.46	0	48.97	0	44.75	38.03	17.22	0	0
1589	1	0.5	31.94	0.54	0	0	36.16	62.84	0.73	0	0.28
1590	1.5	0	27.9	0	219.4	0	58.24	41.76	0	0	0
1591	1.5	0	29.99	0	191.3	0	69.42	30.49	0.09	0	0
1592	1.5	1.5	5.8	10.49	147	195.45	9.66	62.84	27.28	0	0.22
1593	1	1.67	27.45	4.28	0	111.73	0	62.38	0	0	37.62
1594	1	2	44.89	1.01	0	394.07	4.04	95.14	0	0	0.82
1595	3	1	19.64	1.3	41.6	72.53	2.83	94.73	0	0	2.44
1596	3	0.67	20.2	1.45	212.6	0	3.43	96.57	0	0	0
1597	1	1.67	55.77	0.95	0	196.6	0	100	0	0	0
1598	0.5	0.5	32.48	0	0	0	52.64	44.25	0	0	3.11
1599	2	1.67	5.15	13.34	13.08	99.37	82.47	17.43	0	0	0.1
1600	1	1.33	4.75	15.51	0	46.17	83.7	13.42	0	0	2.88
1601	1	1	11.01	17.93	9.16	0	95.85	4.15	0	0	0
1602	1.5	0.5	29.38	0.37	194.04	0	68.22	31.78	0	0	0
1603	1	0.33	64.31	0.22	0	0	88.29	10.21	0	1.5	0
1604	0.5	0	32.14	0	0	0	55.53	42.4	0	0	2.07
1605	1	0	32.48	0	0	0	64.12	35.08	0	0	0.8
1606	1	1	32.77	4.7	136.5	39.83	83.43	13.03	1.25	0	2.29
1607	1	0.5	32.38	0	0	0	30.2	69.8	0	0	0
1608	2	0	31.3	0	47.64	0	53.42	43	0	0	3.57
1609	0.5	0	32.48	0	0	0	32.32	38.75	6.69	0	22.24
1610	0.666667	1	10.77	0.01	1.87	0	30.75	31.3	36.55	0	1.41
1611	1	0.5	16.11	0.26	2.69	0	35.16	64.36	0	0.48	0
1612	0.5	0	32.48	0	0	0	55.87	43.31	0	0.83	0
1613	1	0.33	63.58	0.46	23.17	0	97.06	2.94	0	0	0
1614	0.5	0.5	25.18	6.59	0	0	62.76	36.17	0	1.07	0
1615	1.5	0.5	11.75	11.47	101.5	0	51.97	47.55	0	0	0.48
1616	1	1.5	8.89	11.82	177.85	2.54	68.44	25.56	6	0	0
1617	3	2.67	3.1	6.53	167	101.51	16.3	72.12	10.67	0	0.91
1618	3	1	9.45	7.85	331.1	18.67	97.68	2.32	0	0	0
1619	2	0	20.35	0	51.02	0	48.05	28.25	15.19	8.08	0.42
1620	0	0.5	0	32.32	0	0	9.05	52.16	33.83	4.97	0
1621	0.5	0.5	2.35	30.13	0	0	24.14	38.43	27.06	10.37	0
1622	1	0.33	64	0.32	0	0	91.25	4.88	3.18	0.69	0
1623	2	1	27.52	2.21	116.6	53.95	88.24	11.67	0	0.1	0
1624	1.5	0.5	0.43	31.61	150.35	10.46	66.65	33.35	0	0	0
1625	1	2	38.36	7.26	0	89.23	96.24	3.76	0	0	0
1626	1	1.33	40.36	4.26	83.34	110.67	89.43	10.57	0	0	0
1627	5	2	4.51	3.42	231.95	165.4	31.47	67.67	0	0.87	0
1628	3	1.33	15.5	1.88	49.44	200.24	17.38	82.62	0	0	0
1629	2	1.33	1.25	18.3	44.78	126.53	21.68	78.21	0	0	0.11
1630	3	2	8.08	2.95	139.9	153.15	68.31	31.24	0	0	0.44
1631	2.5	0.5	8.89	12.92	272.5	0	58.03	40.98	0	0	0.99
1632	2	0.33	12.46	13.35	60.99	0	72.99	14.3	1.2	2.34	9.17
1633	3	2	13.25	2.65	67.86	216.53	94.91	1.65	0	0.51	2.93
1634	1	1	51.27	3.14	270.1	141.83	100	0	0	0	0
1635	1	0.33	61.13	1.28	0	0	97.21	0	0	0	2.79
1636	1	0.33	64.9	0.02	0	0	93.72	0	0	0	6.28
1637	1	1.33	41.28	1.97	0	57.37	72.57	14.9	4.42	5.27	2.84
1638	1	0.33	3	20.65	0	0	96.6	3.4	0	0	0
1639	3	1.67	4.56	7.68	387.3	31.08	99.07	0	0	0	0.93
1640	3	2	12.49	8.8	174.6	190.43	94.8	0.06	0	5.14	0
1641	1	1.33	45.93	3.17	347.7	65.64	97.5	0.65	1.85	0	0
1642	1	1	58.88	0.68	0	83	93.15	6.85	0	0	0
1643	2	0.33	7.99	16.32	77.59	7.12	14.39	77.58	1.03	0	6.99
1644	1	0.67	61.79	1.06	0	0	80.25	17.65	2.11	0	0
1645	2	0.5	29.01	0	220.95	0	66.17	32.44	0.62	0.77	0
1646	2	0.5	29.46	0.63	222.35	0	46.11	51.44	1.97	0	0.48
1647	2.5	1.5	22.52	1.24	162.45	110.75	38.79	61.21	0	0	0
1648	1	0	32.48	0	0	0	43.91	56.09	0	0	0
1649	2	0.67	29.7	1.85	109.6	0	99.21	0	0	0	0.79
1650	2	1	3.87	9.6	115	2.02	96	1.94	1.21	0	0.85
1651	2	0.5	16.08	0.33	25.05	0	52.79	47.21	0	0	0
1652	2	1.67	12.14	3.47	221.9	49.7	9.31	78.38	10.17	0.36	1.79
1653	2	1.33	19.19	4.32	5.36	162.4	0	97.43	0	0.83	1.74
1654	2	0.33	5.12	18.24	289	20.93	0	93.94	0.93	1.47	3.66
1655	3	0.33	3.23	16.28	366	129.67	15.25	84.75	0	0	0
1656	2	0.5	24.5	0.53	286.65	0	49.27	50.35	0	0	0.38
1657	6	2	4.1	5.57	297.4	80.85	24.17	75.11	0	0	0.72
1658	2	2.5	13.93	1.54	55.57	189.5	52.66	46.21	0	0	1.13
1659	2	2.33	26.19	1.88	174.7	216.23	87.71	12.29	0	0	0
1660	0.5	0	32.36	0	0	0	33.81	66.14	0	0	0.05
1661	0.5	0	32.48	0	0	0	68.2	31.8	0	0	0
1662	1	0.67	63.78	0.2	0	232.5	85.88	13.33	0	0.79	0
1663	2	0	30.65	0	194.25	0	59.66	40.33	0	0	0.01
1664	2	0	26.88	0	125.01	0	28.64	42.93	10.99	0	17.43
1665	1	0.5	30.16	0.43	97.25	0	69.66	28.91	0	0	1.43
1666	1.5	0	22.6	0	21.34	0	45.91	50.36	0	0	3.73
1667	1	0.5	28.39	1.03	0	0	36.61	55.17	3.51	4.43	0.29
1668	1	0	32.48	0	0	0	34.32	57.13	0.36	0	8.2
1669	1.5	0	23.14	0	192.9	0	72.49	26.8	0	0.53	0.18
1670	1	1.5	29.66	1.65	209.5	87.5	38.47	55.5	6.03	0	0
1671	3	1.33	6.61	5.26	396.1	124.79	95.56	4.4	0.04	0	0
1672	0	1.33	0	7.67	0	26.85	90.54	9.46	0	0	0
1673	2	0	15.66	0	48.15	0	68.61	26.17	0	3.09	2.12
1674	1	1.5	29.4	2.21	0	52.05	65.99	31.73	0	0	2.28
1675	0.5	0.5	20.37	11.94	0	0	45.16	6.21	43.6	0	5.04
1676	2	1.33	23.08	4.87	14.11	29.31	80.61	2.8	13.26	2.97	0.36
1677	1	1.33	29.09	3.59	113.6	74.13	80.39	18.9	0	0	0.7
1678	1.5	0	27.07	0	201.85	0	38.66	30.82	23.57	6.95	0
1679	0	0.33	0	21.65	0	0	12.75	20.86	48.98	17.41	0
1680	1	0	32.48	0	17.07	0	56.78	35.47	2.46	0.62	4.68
1681	0.5	0	32.48	0	0	0	64.06	34.24	0.58	1.12	0
1682	1	0	32.48	0	22.78	0	70.92	29.08	0	0	0
1683	1	0.67	48.11	2.81	0	77.27	95.66	4.34	0	0	0
1684	1	0	63.92	0	0	0	87.39	11.66	0.82	0	0.13
1685	1	0	32.39	0	25.38	0	47.49	50.64	1	0.87	0
1686	1	0	32.35	0	52.3	0	26.68	72.82	0	0	0.51
1687	0.5	0	32.48	0	0	0	41.32	56.1	2.28	0	0.3
1688	1	0.67	56.67	1.38	0	19.65	80.65	15.77	0	0	3.59
1689	1	0.33	64.94	0.01	0	0	85.17	11.71	0	0	3.13
1690	1	0.33	63.54	0.48	0	0	100	0	0	0	0
1691	1	0.67	64.56	0.14	0	0	93.75	2.31	0	2.97	0.97
1692	1	1.33	46.84	5.52	45.05	181.4	91.44	6.45	2.12	0	0
1693	1	1.33	60.1	0.75	0	194.24	92.46	6.46	0	0	1.08
1694	1	1.67	58.13	0.98	0	96.03	87.31	3.99	0	0	8.7
1695	2	0.5	25.48	0.61	270.4	0	60.51	31.05	6.03	1.44	0.96
1696	1	1	56.36	0.96	109.8	91.27	89.57	1.18	0	0	9.25
1697	1	1	60.04	0.38	3.97	114.87	98.27	1.36	0	0	0.38
1698	1	0.33	64.26	0.24	8.25	0	86.84	12.49	0	0.67	0
1699	1	0.33	64.48	0.16	0	0	91.56	7.49	0	0.94	0
1700	1	1	52.4	2.62	25.46	140.2	99.06	0.27	0	0	0.67
1701	1	0.67	13.1	16.85	327.2	9.87	100	0	0	0	0
1702	2	0	30.44	0	246.96	0	33.25	64.8	0	1.68	0.26
1703	6	2	3.1	5.39	382.3	119.37	0.32	94.15	5.54	0	0
1704	3	1.67	13.69	2.79	241.9	205.07	16.26	79.77	3.29	0.68	0
1705	3	1.33	13.77	6.11	133.4	31.45	19.32	78.7	1.98	0	0
1706	1.5	1.5	15.56	1.2	1.34	282.15	42.88	56.58	0	0	0.54
1707	2.5	2.5	8.16	2.53	105.92	127.8	71.43	26.42	0	0	2.15
1708	2	0.67	12.96	13.01	69.19	35.6	98.82	0	0	0	1.18
1709	4	1.33	10.51	5.39	332.5	60.67	96.58	3.42	0	0	0
1710	2	1.33	14.32	5.46	67.35	72.73	85.58	14.42	0	0	0
1711	1	1	56.16	1.69	0	50.27	77.19	2.65	19.7	0.47	0
1712	1	1	46.97	2	0	56.07	0	97.56	2	0.44	0
1713	3	1	9.51	8.46	206.2	45.9	0.42	99.58	0	0	0
1714	1	0.5	29.88	2.6	0	0	35.25	64.75	0	0	0
1715	4	2.33	1.85	7.29	342.8	253.73	22.1	33.27	0	0	44.62
1716	1	0.33	63.36	0.54	0	0	86.48	13.52	0	0	0
1717	1.5	0	31.02	0	292.15	0	63.61	36.13	0	0	0.26
1718	0.5	0	32.48	0	0	0	74.68	25.32	0	0	0
1719	0	0.33	0	21.65	0	0	14.22	74.94	0	0	10.84
1720	0.5	0.5	29.6	2.6	0	0	47.47	46.91	0	0	5.62
1721	1.5	0	27.9	0	53.6	0	72.95	25.76	0	1.29	0
1722	1	0.33	38.82	8.71	0	0	78.13	21.87	0	0	0
1723	1	0.5	32.37	0.12	23.13	3.88	64.95	33.92	1.14	0	0
1724	3	1	15.13	0.21	314.7	236.4	74.97	25.03	0	0	0
1725	3	1	3.4	9.24	322.3	1.96	88.02	5.22	2.38	0	4.38
1726	0.5	0	32.48	0	0	0	59.05	39.64	1.3	0	0
1727	1.33333	0	17.49	0	32.21	0	28.47	42.68	28.84	0	0
1728	4	1.33	7.64	5.68	153.7	76.26	82.07	17.39	0	0.54	0
1729	2	0	16.24	0	159.76	0	69.77	29.22	0.88	0	0.13
1730	2	0.33	18.53	5.03	340.4	0	90.53	8.63	0.84	0	0
1731	2	0.33	13.31	11.51	99.71	22.09	60.68	16.81	22.51	0	0
1732	3	2.67	10.89	3.51	179.8	381.5	72.2	21.14	0.53	0	6.12
1733	1	1.33	59.83	0.43	67.98	166.1	59	24.54	0	1.43	15.03
1734	1	1.33	61.39	0.6	60.75	452.03	87.31	12.21	0	0	0.48
1735	2	1	31.89	0.27	4.87	193.63	87.8	9.16	0	2.79	0.25
1736	1	0.33	59.94	1.67	0	0	84.08	9.67	6.25	0	0
1737	0.5	2	30.07	0.6	0	168.2	26.11	12.86	55.95	5.07	0
1738	0	1	0	21.6	0	85.83	14.88	23.47	47.42	14.23	0
1739	1.5	0	31.04	0	245.73	0	58.75	35.5	1.25	2.88	1.62
1740	2.5	1.5	12.29	3.25	153.86	191.8	32.64	58.14	0	7.06	2.16
1741	2	1.33	25.96	1.71	18.16	128.3	77.39	22.61	0	0	0
1742	1	0.5	30.77	1.67	172.65	0	58.24	39.02	2.75	0	0
1743	0.5	0	32.26	0	0	0	69.15	30.85	0	0	0
1744	1	0.33	59.21	1.92	0	0	78.17	5.06	14.09	2.68	0
1745	1	0.33	64.7	0.09	0	0	76.89	21.77	0.27	1.06	0
1746	1.5	0.5	27.88	0.26	55.53	0	45.33	54.67	0	0	0
1747	2	1.67	1.65	6.26	531.3	34.46	100	0	0	0	0
1748	3	0.67	2.29	19.26	358.9	0	98.39	0	1.45	0.15	0
1749	1	1.67	3.26	6.56	0	9.33	100	0	0	0	0
1750	1	0.67	20.71	14.28	24.29	0	96.88	0	0	2.72	0.4
1751	1	1	53.36	2.27	0	120	96.3	1.29	0	2.36	0.05
1752	2	0.5	15.86	0.73	107.51	0	74.41	25.59	0	0	0
1753	1	1	33.05	10.04	175.1	46.07	87.21	8.19	0	0	4.6
1754	1	0	64.96	0	0	0	72.15	22.12	0	0.56	5.18
1755	1	0.33	64.15	0.22	0	0	99.82	0.18	0	0	0
1756	2	0.33	11.17	11.2	306.9	14.51	98.38	1.32	0	0	0.3
1757	1	0.33	26.01	12.95	0	0	98.62	0.67	0	0.71	0
1758	1	0.33	29.62	11.75	0	0	98.86	1.14	0	0	0
1759	1	0.33	61.95	1.01	0	0	100	0	0	0	0
1760	1	0.33	64.15	0.24	0	0	100	0	0	0	0
1761	1	0.33	62.4	0.14	29.49	0	99.59	0.41	0	0	0
1762	1	0.33	4.4	19.93	0	0	15.95	84.05	0	0	0
1763	2	2	4.55	4.48	142.7	51.73	14.01	85.99	0	0	0
1764	2	0.33	3.32	19.44	266	0	0.51	97.4	0	0.86	1.23
1765	1	0	32.48	0	0	0	26.44	73.56	0	0	0
1766	1	0.33	64.94	0.01	0	0	77.12	22.88	0	0	0
1767	1	0	64.96	0	0	0	88.6	10.02	0	1.38	0
1768	1	0	64.96	0	0	0	94.89	5.11	0	0	0
1769	1	0.33	59.04	0.75	0	0	91.7	8.3	0	0	0
1770	1	1.33	54.36	2.39	0	148.53	79.4	14.12	2.72	3.4	0.36
1771	1	0.5	31.86	0.62	0	7.71	35.17	23.38	40.67	0.51	0.27
1772	1	0.33	0.04	21.64	0	0	6.37	93.23	0	0.4	0
1773	3	0.67	3.04	18.62	190.3	70.57	10.72	85.47	0	0	3.81
1774	1.5	0.5	28.88	0.65	76.62	0	72.7	27.1	0.2	0	0
1775	1	1.33	53.94	1.95	22.64	75.13	71.28	21.15	6.83	0	0.74
1776	1	0.33	64.76	0.07	0	0	87.28	12.72	0	0	0
1777	1	0	64.96	0	0	0	97.4	2.6	0	0	0
1778	2	0.5	12.43	7.36	358.3	0	32.59	67.41	0	0	0
1779	2.5	0	15.08	0	327.05	0	37.49	60.69	0	0	1.82
1780	2.5	1.5	12.68	0.33	292.8	270	30.15	66.94	0.97	1.95	0
1781	3	1.5	10.18	1.48	285.05	430.5	44.87	48.6	3.74	2.78	0
1782	3	2.67	12.63	2.7	289.4	209.37	99.7	0.3	0	0	0
1783	4.5	0.5	7.34	2.7	216.25	0	70.73	28.89	0.39	0	0
1784	4	4	5.11	4.18	279.6	71.57	91.59	8.41	0	0	0
1785	3	3	12.16	3.11	168.7	140.37	88.9	6.1	0	0	5
1786	1.33333	2	10.92	0.92	69.07	11.68	42.29	25.7	28.02	0	3.98
1787	2	1	29.34	1.91	7.23	15.6	87	12.37	0	0.63	0
1788	2	1.67	30.09	0.97	6.8	100.87	86.21	12.62	0	1.17	0
1789	2	1.33	14.95	5.97	256.9	2.57	99.8	0.2	0	0	0
1790	1	2.67	26.36	2.83	37.04	97.03	65.76	15.43	17.73	1.08	0
1791	1	1	16.04	9.57	129.9	57.84	90.65	3.32	6.03	0	0
1792	1	1	8.52	16.11	0	84.5	79.07	6.54	10.02	2.12	2.25
1793	2	1.33	26.44	2.7	13.7	2.18	93.76	0.37	4.76	0.83	0.28
1794	1	0.67	63.78	0.2	0	54.17	58.84	18.98	20.32	1.01	0.86
1795	2	0.67	27.97	1.5	77.88	147.27	78.09	14.07	6.31	1.53	0
1796	0	0.67	0	21.65	0	0	1.96	16.9	76.29	4.52	0.33
1797	0	0.33	0	21.65	0	0	17.24	4.48	76.07	2.21	0
1798	1	0.5	4.13	28.35	0	0	0.35	36.43	51.78	11.19	0.25
1799	2.5	0.5	12	1.21	166.09	0	28.47	48.76	3.5	14.14	5.14
1800	3	0.33	14.81	6.84	111.1	5.57	68.74	24.59	0	4.05	2.63
1801	2	1	16.03	0.21	218.38	204.95	55.37	40.56	0	0.14	3.94
1802	2	0.5	16.23	0.02	272.2	0	25.27	67.78	0	6.49	0.46
1803	1.5	0	23.15	0	32.76	0	72.12	25.02	0	2.55	0.31
1804	0.5	0.5	31.94	0.54	0	0	37.1	59.71	0	2.7	0.49
1805	2	0.5	16.07	0.31	6.69	0	58.32	41.56	0	0	0.12
1806	3	1	13.86	2.57	96.56	80.7	99.65	0.35	0	0	0
1807	3	1.33	4.58	8.48	336.2	24.84	99.46	0	0	0.17	0.37
1808	1	0.67	27.68	3.66	0	155.4	78.26	0	2.35	18.67	0.72
1809	1	0.33	20.16	14.92	0	0	100	0	0	0	0
1810	2	1.67	23.18	3.13	190.6	340.17	97.6	1.13	0	0	1.27
1811	1	0.67	58.53	2.15	0	0	99.58	0.42	0	0	0
1812	2	0.67	29.39	2.06	5.11	17.24	90.65	6.31	0	0	3.03
1813	1.5	0.5	29.61	0.04	165	0	48.64	40.86	0	3.73	6.77
1814	2	1	28.73	2.5	2.04	0	89.84	9.17	0	0	0.98
1815	1	1	60.2	0.51	308	119.47	84.21	1.56	12.96	0	1.27
1816	1	0.67	63.61	0.23	24.21	242.07	99.26	0	0	0.74	0
1817	1	1.33	57.46	1.29	0	132.47	99.05	0	0	0	0.95
1818	2	0.67	24.09	5.56	141.4	96.77	67.27	20.61	0	7.45	4.67
1819	1	0.33	64.28	0.23	0	0	77.61	13.71	0	6.69	1.98
1820	1	0	64.96	0	0	0	95.99	4.01	0	0	0
1821	1	0.33	59.37	1.86	0	0	97.08	2.78	0.14	0	0
1822	0	0.67	0	21.65	0	0	23.93	17.08	51.64	0	7.34
1823	2	1.33	3.45	17.46	231.7	134.3	19.22	80.68	0	0.05	0.05
1824	6	1.33	4.02	5.67	298.3	88.93	12.73	59.76	0	3.76	23.75
1825	2	0.33	23.85	5.76	19.4	0	4.8	93.91	0	0.58	0.71
1826	3	0.33	17.18	4.47	74.28	70.63	18.39	81.61	0	0	0
1827	1.5	0	16.73	0	30.89	0	73.94	26.06	0	0	0
1828	2	0.33	4.24	18.39	127.5	0	88.9	10.89	0	0.22	0
1829	2	1	14.82	1.97	95.21	0	71.29	28.48	0	0.23	0
1830	2	1.67	18.49	4.58	61.14	64.52	98.27	1.73	0	0	0
1831	1	0.33	63.96	0.34	0	0	97.36	0	2.38	0	0.26
1832	1	0.33	59.15	1.94	0	0	91.95	7.61	0.44	0	0
1833	1	1	31.06	1.1	198.8	0	70.64	28.7	0	0.66	0
1834	2	0	27.9	0	157.95	0	46.95	34.46	0	0.05	18.54
1835	1	0	32.45	0	117.55	0	34.1	63.97	0	0	1.93
1836	0.5	0.5	31.54	0.94	0	0	43.47	22.51	34.01	0	0
1837	1	0	64.96	0	0	0	67.13	17.24	0	0	15.63
1838	1	0.33	64.03	0.18	0	0	92.83	7.17	0	0	0
1839	1	0.33	64.9	0.02	0	0	100	0	0	0	0
1840	3	2.5	17.09	3.87	233.39	220.05	55.81	44.19	0	0	0
1841	3.5	1.5	27.12	1	168.75	127.3	71.97	28.03	0	0	0
1842	0.5	0	31.86	0	0	0	44.07	53.08	0	0	2.85
1843	1	0	64.96	0	0	0	83.62	15.65	0	0.73	0
1844	1	0.33	63.3	0.36	0	0	96.41	2.97	0	0.62	0
1845	0.5	0	32.48	0	0	0	63.68	36.32	0	0	0
1846	1	0	64.96	0	0	0	76.3	21.12	0	0	2.59
1847	0.5	0	31.02	0	0	0	32.69	66.21	0	0	1.09
1848	0.5	0	32.48	0	0	0	42.45	56.87	0	0.67	0
1849	1	0	32.48	0	10.87	0	56.94	27.65	15.41	0	0
1850	1	0.67	60.4	1.52	0	0	75.05	7.59	16.58	0.78	0
1851	1	0.33	64.88	0.03	0	0	78.46	6.88	14.66	0	0
1852	1	1.33	50.15	2.65	0	21.83	93.17	5.68	0.37	0.78	0
1853	2	1.33	18.74	3.06	214.3	5.93	93.22	3.27	0	0.89	2.62
1854	0.5	0	32.48	0	0	0	52.61	12.47	33.66	1.1	0.15
1855	0	0.5	0	32.36	0	0	10.67	31.35	49.9	6.69	1.4
1856	0.5	0.5	1.27	31.21	0	0	19.15	38.08	34.05	8.37	0.35
1857	1	0.5	22.27	10.21	0	65.65	0	48.14	46.83	2.71	2.32
1858	1.5	0.5	4	26.26	217.61	181.15	0	33.23	55.09	9.59	2.1
1859	1	1	0.38	19.47	0	181.2	0	16.49	62.59	12.83	8.09
1860	3	2	1.47	10.05	192	285.01	23.33	14.52	47.94	11.42	2.78
1861	2	1.33	29.15	0.82	6.54	96.03	71.63	14.19	2.17	12.01	0
1862	1	1.33	53.33	0.91	23.29	109.93	91.9	7.32	0	0.63	0.15
1863	1	1.33	1.47	11.07	159.9	1.3	71.14	20.64	3.31	1.02	3.88
1864	1	1.33	13.98	6.16	0	31.26	84.71	13.31	0	1.83	0.14
1865	1	1.33	15.93	8.27	472.7	1.59	70.63	24.57	0	0	4.8
1866	2	0.33	2.41	20.05	159.9	0	20.52	69.95	6.18	1.07	2.28
1867	1	0	64.96	0	0	0	99.11	0.55	0	0	0.34
1868	2	0.33	22.76	6.48	71	0	96.19	0.73	0	3.06	0.02
1869	2	1.33	23.78	1.45	286.3	89.97	94.05	5.91	0	0	0.04
1870	2	1	13.19	6.46	49.65	11.51	98.38	0	0	1.29	0.33
1871	1	1	56.12	0.98	0	128.23	99.84	0	0	0	0.16
1872	2	0.67	30.09	1.6	7.03	0	96.02	2.81	0	0	1.17
1873	1.5	0.5	28.95	0	231.05	0	44.93	47.09	0	0	7.98
1874	1	1.33	47.93	1.95	0	34.57	17.12	81.39	0	0	1.49
1875	3	0.33	9.34	12.31	177.7	0	74.57	17.79	0	0	7.64
1876	2	0.67	27.73	3.17	52.34	0	100	0	0	0	0
1877	3	2.67	11.15	3.45	85.76	86.17	94.55	5.45	0	0	0
1878	4	1	1.19	10.15	367.2	5.15	87.85	8.28	0	1.57	2.3
1879	3	1	10.09	5.85	224.4	2.33	85.35	4.92	0	8.23	1.51
1880	1	1	43.99	2.33	0	104	4.51	59.44	24.21	0.34	11.49
1881	2	0.67	2.92	9.85	410.5	6.86	82.03	9.25	8.71	0	0
1882	1	0.33	0.01	21.65	0	0	96.34	2.96	0	0.71	0
1883	5	1	3.53	7.98	161	2.36	92.55	7.45	0	0	0
1884	1	0.33	50.87	4.7	165.3	0	59.46	22.74	16.32	0	1.48
1885	1	1	6.03	18.57	0	118.9	0	6.22	93.78	0	0
1886	1	0.67	0.37	21.53	0	0	0	8.1	87.52	3.67	0.71
1887	1	0.33	1.09	21.29	0	0	10.79	86.62	0	0.02	2.56
1888	1	1.33	4.97	13.23	0	105.1	11.07	58.02	0	0	30.91
1889	1	0.67	1.55	21.14	328.6	25.09	10.67	87.46	0	0.86	1.01
1890	0	1.33	0	10.87	0	1.62	2.6	97.4	0	0	0
1891	3.5	1	8.91	4.94	53.89	0	51.72	48.28	0	0	0
1892	2.5	3	26.69	1.36	243.75	384.5	28.39	71.21	0	0.4	0
1893	1	1	58.84	1.06	0	2.62	96.51	2.96	0	0	0.53
1894	1	0.67	53.72	1.83	48.85	3.77	99.63	0.37	0	0	0
1895	1	0.33	61.55	1.14	17.85	0	70.65	19.32	5.67	4.12	0.24
1896	1	1.67	58.19	1.12	3.17	308.93	91.33	8.67	0	0	0
1897	1	1	46.61	5.11	277.1	83.3	76.36	22.49	0	0.93	0.22
1898	1	0	32.48	0	0	0	41.2	55.82	0	2.04	0.95
1899	0	0.33	0	21.65	0	0	6.33	92.76	0	0	0.91
1900	0.5	0.5	32.43	0.05	0	0	44.51	55.49	0	0	0
1901	2	0.67	31.43	0.7	12.02	13.71	76.65	23.08	0	0	0.27
1902	4	2.33	8.65	2.73	191	118.9	99.33	0.55	0	0	0.12
1903	2	0.67	3.36	9.71	263.7	6.2	88.09	11.91	0	0	0
1904	2	0	28.46	0	52.55	0	46.15	53.85	0	0	0
1905	2	0.33	12.8	13.03	211.2	0	22.48	77.52	0	0	0
1906	1	0.67	3.22	20.53	0	0	87.44	12.56	0	0	0
1907	2	1.33	24.01	2.66	21.19	236.8	84.49	14.18	0	1.33	0
1908	3	2.33	5.33	6.59	278.5	185.42	94.25	5.25	0	0.5	0
1909	1	2	2.75	10.37	0	336.85	6.54	84.29	9.17	0	0
1910	0	0.33	0	21.65	0	0	2.28	97.72	0	0	0
1911	1	0.67	37.78	4.51	39.05	121.87	12.5	76.02	6.18	2.16	3.14
1912	2.5	0	27.73	0	171.8	0	55.79	26.21	17.27	0	0.72
1913	3	0.67	15.73	5.83	35.98	18.38	61.24	15.28	23.08	0	0.4
1914	1	0	64.96	0	0	0	70.97	4.41	23.04	0	1.59
1915	1	0.67	62.27	0.45	0	106.8	85.47	12.7	1.83	0	0
1916	1	1	55.07	1.07	0	71.83	88.8	11.2	0	0	0
1917	1	0.33	64.51	0.15	0	25.35	98.13	0	0	0	1.87
1918	1	1.33	43.68	2.05	30.11	94.87	83.78	5.79	10.3	0.13	0
1919	2	1.5	8.82	14.24	90.8	43.82	22.53	30.43	43.62	3.34	0.08
1920	0.5	0.5	2.8	29.52	27.51	0	2.59	26.08	62.49	8.46	0.38
1921	0	0.5	0	32.48	0	0	0	29.32	58.78	11.29	0.61
1922	0	0.33	0	21.65	0	0	0	9.89	75.94	6.51	7.67
1923	0	0.33	0	21.65	0	0	0	13.84	74.2	11.96	0
1924	0	0.5	0	32.48	0	0	2.93	50.78	38.22	7.8	0.27
1925	1	0	32.48	0	0	0	26.09	43.53	16.15	10.46	3.77
1926	0.5	0.5	32.24	0.25	0	0	69.25	0	0	29.84	0.92
1927	1	0.33	64.55	0.14	0	0	99.07	0.93	0	0	0
1928	0.5	0	32.48	0	0	0	54.83	45.17	0	0	0
1929	1	0	32.48	0	0	0	55.79	35.12	0	0	9.1
1930	1	0	58.29	0	0	0	92.99	6.94	0	0	0.07
1931	1	0.33	56.53	1.79	0	0	99.92	0	0	0.08	0
1932	1	1	52.32	1.4	77.51	107.87	95.13	2.14	0	0	2.73
1933	2	1.33	21.05	1.81	51.93	70.7	82.56	17.36	0	0	0.08
1934	1	0.33	64.94	0.01	0	0	100	0	0	0	0
1935	1	0	64.96	0	0	0	80.6	19.4	0	0	0
1936	0.5	1	29	1.74	0	142	67.34	32.66	0	0	0
1937	3	1.33	1.2	18.18	282	84.57	14.95	75.44	0	0	9.61
1938	2	2	4.8	15.7	197.2	112.86	19.55	74.78	0	0	5.68
1939	1	0.67	55.35	3.2	92.1	0	88.69	11.18	0	0	0.13
1940	1.5	2.5	8.11	2.17	44.94	92.35	47.29	11.94	36.89	3.59	0.28
1941	1	0.67	2.63	20.75	240.5	0	16.11	44.31	16.18	22.51	0.89
1942	0.5	1.5	3.49	25.87	0	119.47	22.26	5.07	35.1	37.38	0.19
1943	1.66667	1	8.19	0.25	232.7	35.35	27.72	39.66	28.26	2.15	2.22
1944	3.5	1	5.42	6.8	160.65	107.45	0	50.42	40.69	0	8.89
1945	3	2	1.33	8.2	473.1	103.07	89.57	7.9	0.94	0	1.6
1946	2	0.67	22.72	6.51	30.83	5.26	89.28	9.81	0	0.7	0.2
1947	1	0.67	42.92	3.67	46.42	56.27	99.75	0	0	0.14	0.12
1948	0	1.67	0	16.81	0	141.83	15.89	11.85	71.65	0	0.62
1949	0	0.67	0	21.65	0	40.7	2.48	20.69	76.02	0	0.81
1950	0.5	0.5	11.63	20.86	100.35	35.89	27.63	13.94	58.43	0	0
1951	1.5	2	8.91	2.14	14.62	144.4	72.01	0	27.99	0	0
1952	1	1.5	7.25	9.06	86.95	50.7	46.73	2.34	50.53	0	0.41
1953	1.5	1.5	5.03	8.83	183.7	2.56	62.69	3.64	33.67	0	0
1954	3	1.33	4.97	5.7	106.6	11.85	19.26	69.95	7.68	3.11	0
1955	2	1.33	2.6	6.78	114.6	3.05	5.61	84.44	0	0	9.95
1956	2	0.33	21.36	7.19	30.34	0	16.1	83.9	0	0	0
1957	1	0	64.96	0	0	0	24.19	75.21	0	0.56	0.04
1958	1	0.67	47.28	5.42	0	0	1.22	97.9	0	0	0.87
1959	1.5	0	24.2	0	186.15	0	55.3	44.57	0	0	0.13
1960	1	0	32.48	0	30.28	0	72.46	27.46	0	0	0.09
1961	2.5	0.5	12.94	0.12	234.15	0	66.03	33.54	0	0	0.44
1962	2	1.67	22.83	1.66	281	87.43	96.52	3.48	0	0	0
1963	1	1	51.78	1.46	26.55	83.17	100	0	0	0	0
1964	1	0.33	62.53	0.81	0	0	98.31	0.03	0	0	1.66
1965	1	0.33	62.47	0.83	0	48.97	63.44	19.58	16.98	0	0
1966	1	0.67	0	21.32	0	0	12.8	85.4	1.04	0.76	0
1967	4	3.33	4.52	4.01	341.6	301.17	21.8	78.03	0	0	0.17
1968	1	2.67	0.81	6.89	36.62	94.82	0	99.85	0	0	0.15
1969	1.5	2	16.14	0.19	2.38	383.8	47.2	41.43	11.37	0	0
1970	2	2.33	19.63	3.41	80.56	66.27	85.5	14.21	0	0	0.29
1971	1.5	1	30.88	0.59	291.8	270.8	71.46	25.88	0	2.66	0
1972	2	0.33	32.36	0.08	5.46	0	77.3	22.11	0	0	0.59
1973	2	1	15.66	1.01	5.37	0	71.06	28.72	0	0	0.22
1974	2.5	2.5	8.33	3.69	296	199.45	61.83	34.99	2.71	0.34	0.13
1975	1.5	0.5	22.46	8.31	273.2	0	53.45	39.27	0	2.2	5.07
1976	1	1.33	58.18	1.13	0	280.2	77.03	17.38	3.92	0.31	1.36
1977	0.5	0.5	32.12	0.36	0	0	60.48	32.27	6.4	0.85	0
1978	1	0.67	3.25	20.57	0	0	5.5	76.96	2.52	0	15.02
1979	2	0.5	9.03	11.1	366.3	0	34.32	64.81	0	0.87	0
1980	5.5	1	7.21	2.83	151.7	43.82	28.29	69.19	0	0	2.52
1981	2	1	15.56	0.35	165.72	56.1	65.06	34.48	0	0	0.46
1982	2	0.33	6.82	17.11	381.8	30.23	92.5	7.5	0	0	0
1983	3	0.33	10.89	10.76	177.1	0	81.67	14.4	3.93	0	0
1984	1	1	22.67	4.7	0	68.33	98.7	1.3	0	0	0
1985	2	1.33	16.49	3.56	296.3	57.57	98.45	0.02	1.53	0	0
1986	2	0.67	23.56	2.08	105.2	33.87	83.17	13.73	3.1	0	0
1987	1.5	1	15.91	0.66	10.4	0	63.31	25.16	3.64	4.52	3.38
1988	0	1	0	10.9	0	5.2	3.91	19.31	74.21	2.57	0
1989	0	0.33	0	21.43	0	0	8.72	16.02	62.36	12.17	0.73
1990	0.5	1	19.43	6.53	0	61.95	14.15	32.76	33.92	14.94	4.23
1991	0.5	1	1.07	30.08	0	0	0.28	3.14	26.95	69.63	0
1992	0	0.33	0	21.65	0	0	0.8	13.88	68.49	16.83	0
1993	1	1.67	1.86	18.38	0	82.03	14.89	1.55	73.56	7.48	2.52
1994	1	1.67	46.7	2	317.3	32.94	89.38	2.45	3.61	4.56	0
1995	1	0.67	64.94	0	0	258.13	97.56	2.44	0	0	0
1996	1.5	0.5	25.58	0.08	2.54	0	57.75	41.29	0	0.96	0
1997	2	1	13.76	6.28	482.1	1.65	63.47	21.14	14.8	0	0.6
1998	1	0.33	64.88	0.03	0	25.2	91.72	7.77	0.52	0	0
[truncated: 4,779 more rows]

## Sheet: Bird
plot_id	Alectoris rufa	Bubulcus ibis	Certhia brachydactyla	Carduelis cannabina	Carduelis carduelis	Carduelis chloris	Cuculus canorus	Corvus corone	Coturnix coturnix	Cisticola juncidis	Columba palumbus	Dendrocopos major	Fringilla coelebs	Galerida theklae	Hippolais polyglotta	Hirundo rustica	Lullula arborea	Luscinia megarhynchos	Lanius meridionalis	Lanius senator	Merops apiaster	Passer domesticus	Passer hispaniolensis	Pica pica	Sylvia atricapilla	Streptopelia decaocto	Sitta europaea	Serinus serinus	Saxicola torquatus	Sturnus unicolor	Turdus merula	Tetrax tetrax	Troglodytes troglodytes	Upupa epops
87	0	0	0	0	0	0	0	0	0	1	0	0	4	0	1	0	0	1	0	0	0	0	0	0	1	0	2	1	0	0	2	0	1	0
198	0	0	0	0	0	1	0	0	0	2	0	0	0	0	1	0	0	1	0	0	0	0	0	0	2	0	0	0	0	0	1	0	1	0
200	0	0	0	0	0	0	0	0	0	2	0	0	0	1	0	4	0	1	0	0	0	0	0	0	0	1	0	0	0	0	1	0	0	0
254	0	0	0	0	0	0	0	1	0	0	0	0	1	0	0	0	1	1	0	0	0	0	0	0	0	0	0	0	0	0	0	0	2	0
306	0	0	2	0	2	0	0	0	0	0	0	0	4	0	0	0	1	1	0	0	0	0	0	0	0	0	1	2	0	0	1	0	0	0
316	0	0	0	0	0	2	0	0	0	1	0	0	3	0	0	0	1	2	0	0	0	0	0	0	0	0	0	1	1	1	0	0	1	1
317	0	0	1	0	0	0	0	0	0	0	0	1	3	0	0	0	1	1	0	0	0	0	0	0	0	0	1	2	0	0	1	0	0	0
354	0	0	0	0	0	0	0	0	1	0	0	0	2	0	0	2	0	0	0	0	0	0	0	0	0	0	0	0	0	0	0	0	0	0
416	0	0	1	0	1	0	0	0	0	1	0	1	1	0	1	0	0	1	0	0	0	0	0	0	0	0	2	0	0	0	1	0	1	0
472	0	0	0	2	0	1	0	0	0	0	0	0	0	1	1	0	0	0	0	0	0	0	0	0	0	0	0	4	0	0	0	0	0	0
478	0	0	0	0	1	0	0	1	2	1	0	1	3	0	0	0	1	0	1	0	0	0	0	0	0	0	0	0	1	0	0	0	0	0
478	0	0	0	0	0	0	0	0	0	0	0	0	5	0	0	0	0	0	1	0	0	0	0	0	0	0	1	0	2	2	1	0	0	0
515	0	0	1	0	2	0	0	0	0	0	0	0	1	2	0	0	1	0	0	1	0	0	0	0	0	0	0	0	0	0	0	0	0	1
515	0	0	2	0	0	0	0	0	0	0	0	0	3	0	0	0	0	0	0	2	3	1	0	0	0	1	2	0	0	0	0	0	0	1
519	0	0	1	0	0	1	0	0	0	0	0	0	5	0	0	0	1	0	0	1	0	0	0	0	0	0	0	0	0	0	0	0	0	0
519	0	0	0	0	0	0	0	0	0	1	0	0	7	1	0	0	0	0	0	1	0	0	0	0	0	0	0	0	0	0	0	0	0	0
519	0	0	2	0	0	0	0	0	0	1	0	0	2	0	0	0	1	0	0	0	0	0	40	0	0	1	1	0	0	1	0	0	0	0
531	0	0	0	0	1	0	0	0	1	0	0	0	3	0	0	0	2	1	0	2	0	0	0	0	0	0	0	1	0	8	2	0	0	0
570	1	0	1	0	0	0	0	0	1	0	0	0	0	0	0	0	1	0	0	1	0	0	6	0	0	1	1	0	0	3	0	0	0	1
570	1	0	0	0	0	0	0	0	1	0	0	0	0	6	0	0	0	0	0	1	0	0	6	0	0	1	0	0	0	0	0	0	0	0
578	0	0	1	0	0	0	0	0	0	0	0	1	1	0	0	0	1	2	0	0	0	0	0	0	1	0	1	0	1	0	0	0	0	1
587	0	0	0	2	1	1	0	0	0	0	0	0	1	0	0	0	0	0	2	0	0	1	0	0	0	1	0	0	0	1	0	0	0	0
587	0	0	2	0	0	0	0	0	0	0	0	0	4	0	0	0	0	1	0	0	0	3	0	0	0	1	0	1	0	0	2	0	0	0
647	0	0	1	0	0	0	0	1	0	1	0	1	4	0	0	0	1	0	0	0	0	0	0	0	0	0	0	2	1	2	0	0	0	0
647	0	0	3	0	0	0	0	0	1	1	0	0	1	0	0	0	1	0	0	0	0	0	0	0	0	0	0	3	1	0	1	0	0	1
648	2	0	0	0	0	0	0	2	0	0	0	0	2	2	0	0	0	0	1	0	0	0	0	0	0	1	0	1	0	0	0	0	0	0
648	0	5	0	0	3	0	0	0	0	0	0	0	0	0	0	1	0	0	0	1	0	0	4	1	0	0	0	0	0	2	0	0	0	0
650	0	0	0	0	0	0	0	0	0	0	0	0	3	1	0	0	0	1	0	0	0	2	0	0	0	1	0	2	0	0	2	0	0	0
739	0	0	0	0	0	1	0	1	1	1	0	0	2	0	0	0	0	0	0	1	0	2	0	0	0	1	1	0	0	0	0	0	0	1
741	0	0	0	0	0	1	0	0	1	0	0	0	0	0	0	0	2	2	0	1	0	0	0	0	1	1	0	0	0	0	0	0	0	0
755	0	0	1	0	0	0	0	0	1	1	0	0	1	0	0	0	0	0	0	0	1	2	6	0	0	0	0	1	1	4	0	0	0	0
755	0	0	0	0	1	0	0	0	0	1	0	0	1	4	0	1	2	0	0	0	0	0	1	0	0	0	0	0	0	0	0	0	0	0
773	0	0	0	0	0	0	0	0	0	0	0	0	0	0	0	0	0	3	0	0	0	0	0	0	3	0	0	1	0	0	2	0	3	0
800	0	0	0	0	2	0	0	0	0	0	0	0	2	0	0	0	1	0	0	0	0	0	0	0	0	1	0	0	2	2	0	0	0	1
802	0	0	1	0	2	2	0	0	0	0	0	0	0	0	0	0	0	0	1	1	0	2	0	0	0	1	2	0	0	2	1	0	0	1
853	0	0	1	0	0	0	0	0	3	1	0	0	2	0	0	0	0	0	1	1	0	0	50	0	0	2	0	0	0	0	1	0	0	1
863	1	0	0	0	0	1	0	0	0	1	0	0	0	1	0	0	1	3	0	0	0	0	0	0	0	0	0	0	0	0	1	0	1	0
868	0	0	4	0	1	0	0	0	0	0	0	0	3	0	0	0	1	0	0	0	0	0	0	0	0	0	2	2	0	0	0	0	0	2
868	0	0	1	0	1	0	0	0	0	0	0	1	2	1	0	0	2	0	0	0	0	0	0	0	0	0	0	0	0	4	0	0	0	1
868	0	0	0	2	1	0	0	0	0	2	0	0	0	2	1	0	0	1	0	0	0	0	0	0	0	1	0	0	2	0	0	0	0	1
916	0	0	3	0	1	0	0	0	0	0	0	0	4	0	0	0	2	0	0	0	0	0	0	0	0	0	0	0	0	0	0	0	0	1
916	0	0	2	0	0	1	0	0	0	0	0	0	4	0	0	0	0	1	0	0	0	0	0	0	0	0	1	0	0	0	2	0	1	0
925	0	0	1	0	0	0	0	0	0	0	0	0	2	0	0	0	1	0	0	0	0	0	0	0	0	0	0	0	1	0	0	0	0	0
925	0	0	0	0	4	0	0	1	0	0	1	0	3	0	0	0	2	0	0	0	4	0	0	0	0	0	0	2	0	2	0	0	0	0
966	0	16	0	0	0	0	0	0	2	0	0	0	0	1	0	0	0	0	1	0	0	0	10	0	0	0	0	0	0	0	0	0	0	0
986	0	0	2	0	2	0	0	1	0	0	0	0	4	0	0	0	3	0	1	0	0	0	0	0	0	0	2	0	0	0	0	0	0	0
1024	0	0	2	0	2	0	0	0	0	0	0	0	2	0	0	0	3	1	0	0	0	0	0	0	0	0	0	0	0	2	1	0	0	1
1024	0	0	1	0	0	0	0	0	0	0	0	0	1	0	0	0	1	1	0	1	1	0	0	0	0	0	0	0	0	1	0	0	0	1
1034	0	0	2	0	2	0	0	0	0	0	0	0	4	0	0	0	0	0	0	1	0	1	0	0	0	0	2	2	0	0	0	0	0	0
1034	0	0	0	1	0	0	0	0	0	2	0	0	0	0	0	0	0	1	1	0	2	13	0	0	0	0	0	0	2	0	0	0	0	0
1043	0	0	3	0	2	0	0	0	0	0	0	0	2	0	0	0	0	1	0	0	0	0	14	0	0	0	0	2	0	1	1	0	0	1
1043	0	0	2	0	0	1	0	1	0	0	0	1	4	0	0	0	1	0	0	0	0	0	0	0	0	0	2	2	0	3	1	0	0	2
1084	0	0	3	0	0	0	0	0	0	0	0	0	3	0	0	0	0	0	0	0	0	0	0	0	0	0	2	0	0	0	1	0	0	0
1084	0	0	3	0	2	0	0	0	0	0	0	0	3	0	0	0	0	0	0	0	0	0	0	0	0	0	2	0	0	0	0	0	0	0
1086	0	0	0	1	1	1	0	0	0	0	0	0	3	2	1	0	1	0	0	0	0	2	0	0	0	0	0	0	0	0	1	0	1	0
1093	0	0	0	0	0	1	0	0	0	0	0	0	0	0	0	0	0	1	1	0	1	2	0	0	0	0	0	0	1	0	1	0	0	0
1093	0	0	2	1	3	1	0	1	0	0	0	0	2	1	0	0	2	0	0	0	1	0	0	0	0	0	0	0	1	1	1	0	0	0
1102	1	0	1	0	0	0	1	2	0	0	0	1	4	0	0	0	1	0	0	0	2	0	0	0	0	0	1	0	1	0	0	0	0	0
1102	0	0	1	0	2	0	0	0	0	0	0	0	5	0	0	0	0	0	0	0	0	0	0	0	0	0	1	2	0	0	1	0	0	0
1105	0	0	2	0	3	0	0	0	0	0	0	0	3	0	0	0	0	0	0	1	0	0	0	0	0	0	2	1	0	0	0	0	0	0
1105	0	0	1	0	0	1	0	0	0	0	0	0	2	0	0	0	1	0	0	0	1	0	0	0	0	0	2	0	1	1	1	0	0	1
1131	1	1	0	0	0	0	0	0	1	2	0	0	0	0	0	0	0	0	0	0	0	0	0	0	0	0	0	0	0	5	0	2	0	0
1137	0	0	0	0	2	0	0	0	0	0	0	0	2	0	0	4	0	1	0	0	1	0	0	0	0	0	0	0	0	4	0	0	0	1
1194	0	0	0	1	0	0	0	0	0	0	0	0	0	0	0	0	0	1	0	0	0	0	0	0	0	0	0	0	0	0	0	0	0	0
1200	0	0	3	0	0	2	0	0	0	0	0	0	1	0	1	0	0	1	0	0	1	0	0	0	0	1	0	0	2	1	2	0	0	1
1200	0	0	3	0	0	0	0	0	0	0	0	0	5	0	0	0	1	0	0	0	0	0	0	0	0	0	2	2	0	1	0	0	0	1
1201	0	0	1	0	1	0	0	1	0	0	0	0	4	1	0	0	0	0	0	0	4	0	2	0	0	0	0	2	0	1	0	0	0	1
1210	0	0	3	0	2	0	0	1	0	0	0	0	3	2	0	0	1	0	0	0	0	0	0	0	0	0	0	1	1	0	0	0	0	1
1210	0	0	3	0	1	0	0	0	1	0	0	0	3	1	0	0	1	0	0	0	0	0	0	0	0	0	2	1	0	5	0	0	0	0
1252	0	0	2	0	1	0	1	0	0	1	1	0	3	0	0	0	0	1	0	0	4	0	0	0	2	0	0	2	0	0	0	0	1	0
1253	1	0	3	0	0	0	0	0	0	0	1	0	1	0	0	0	0	0	0	0	0	0	0	0	0	0	4	0	0	0	1	0	0	1
1253	0	0	1	0	0	0	0	0	0	0	0	0	3	0	0	0	1	1	0	0	0	0	0	0	0	0	1	2	0	2	1	0	0	0
1259	0	0	0	1	0	1	0	0	2	2	0	0	0	2	0	2	0	1	0	0	0	0	0	0	0	1	0	0	1	0	0	0	0	0
1259	0	0	0	3	0	0	0	0	0	2	0	0	0	0	2	0	0	1	0	0	0	0	0	0	0	0	0	0	2	0	1	0	0	0
1260	0	0	1	0	1	0	0	0	0	0	0	0	0	2	1	0	2	1	0	0	0	0	0	0	1	0	0	1	2	1	1	0	0	0
1299	0	0	2	0	0	1	0	0	0	0	0	0	4	2	0	0	2	0	0	1	0	0	0	0	0	0	1	0	0	2	0	0	0	0
1299	0	0	2	0	1	0	0	0	0	0	0	0	2	2	0	0	1	0	1	0	0	0	4	0	0	1	0	0	0	1	0	0	0	0
1306	1	0	0	0	1	0	1	0	0	0	0	0	3	0	1	0	0	1	0	0	1	0	0	0	1	0	1	2	0	0	0	0	0	0
1314	0	0	0	0	1	0	0	0	2	2	0	0	0	1	0	0	0	0	0	0	2	0	1	0	0	0	0	0	1	0	0	0	0	0
1314	0	0	0	1	4	0	0	0	1	2	0	0	0	2	0	0	0	1	0	0	0	0	10	1	0	0	0	1	1	1	1	0	1	1
1319	0	0	0	0	0	1	0	0	0	0	0	0	2	0	1	0	0	2	0	0	0	0	0	0	0	0	0	2	1	0	1	0	1	1
1382	0	0	0	0	0	0	0	0	1	2	0	0	0	0	0	0	0	0	0	0	0	0	0	0	0	0	0	0	0	0	0	0	0	0
1414	2	2	0	0	0	0	0	0	1	1	0	0	0	4	0	0	0	0	1	0	0	0	0	1	0	0	0	0	0	1	0	2	0	0
1423	0	0	0	0	3	0	0	0	0	0	0	0	1	1	0	0	0	1	0	0	0	0	0	0	0	0	0	1	0	1	1	0	0	0
1439	0	0	0	0	2	0	0	0	0	1	0	0	4	2	0	2	0	0	0	0	0	0	2	0	0	1	1	1	0	10	1	0	0	1
1442	0	0	0	0	1	0	0	1	0	0	1	0	2	3	0	0	0	0	0	0	0	0	0	0	0	0	1	0	3	0	0	0	0	1
1489	0	0	3	0	0	1	0	0	0	0	1	0	4	0	0	0	1	1	0	0	0	0	0	0	1	0	1	1	0	0	3	0	1	0
1494	0	0	0	0	0	0	0	0	0	0	0	0	2	3	0	0	1	0	0	0	3	0	0	0	0	1	1	0	1	1	0	0	0	0
1494	0	0	4	0	0	0	0	0	0	0	0	0	5	0	0	0	0	0	1	0	0	0	0	0	0	0	0	0	0	0	1	0	0	1
1528	0	0	0	0	1	0	0	0	0	0	0	0	0	0	1	0	0	2	1	0	0	0	8	1	0	1	0	0	1	2	0	0	0	0
1532	0	0	0	0	2	1	0	0	0	1	0	0	0	0	0	0	0	0	1	0	0	3	0	0	0	1	0	0	2	0	2	0	0	0
1541	1	0	0	0	1	0	0	1	0	2	0	0	0	0	0	0	0	1	0	0	2	1	0	1	0	2	0	0	0	0	0	0	0	0
1550	0	0	3	0	0	1	0	0	0	0	1	0	2	0	0	0	1	2	0	0	0	0	0	0	0	1	0	2	0	0	2	0	2	1
1554	1	0	0	1	3	0	0	0	0	1	0	0	1	0	0	3	0	0	0	0	0	0	10	0	0	1	0	0	0	0	0	0	0	0
1583	0	2	0	0	0	0	0	0	1	1	0	0	0	2	0	0	0	0	0	0	0	0	0	0	0	0	0	0	0	0	0	2	0	1
1594	2	0	0	0	0	0	0	0	0	0	1	0	1	0	0	0	1	2	0	0	0	2	20	1	0	0	0	0	1	1	0	0	0	1
1600	0	0	0	0	3	1	0	0	0	1	0	0	0	0	0	0	0	1	0	0	1	2	4	0	1	0	0	1	1	0	1	0	0	0
1636	0	0	2	0	0	1	0	1	2	1	0	0	3	0	0	0	1	0	0	0	4	0	0	0	0	1	1	0	0	3	0	0	0	1
1636	0	0	4	0	0	1	0	0	1	0	0	0	3	0	0	0	2	0	0	0	0	0	0	0	0	1	1	0	0	2	0	0	0	0
1639	0	0	0	2	0	0	0	0	1	1	0	0	0	0	0	0	0	0	0	0	0	0	0	4	0	0	0	0	0	0	0	0	0	1
1649	0	5	0	0	0	0	0	0	1	0	0	0	0	2	0	0	0	1	0	0	0	0	0	1	0	0	0	0	0	2	0	1	0	1
1649	0	0	0	0	0	0	0	0	0	0	0	0	0	3	0	0	0	0	0	0	4	0	22	1	0	0	0	2	0	1	0	1	0	0
1654	3	0	0	0	2	1	0	1	1	1	0	0	0	1	0	0	0	1	1	0	0	0	0	0	0	1	0	0	1	1	0	0	0	0
1655	0	0	1	0	1	1	0	0	0	0	0	0	2	2	0	1	0	1	0	1	4	2	0	0	0	0	0	0	1	3	0	0	0	0
1723	0	0	1	0	0	2	0	0	0	1	1	0	1	0	0	0	0	2	0	0	0	0	0	0	2	0	0	0	0	0	1	0	1	0
1747	0	0	2	0	1	1	0	0	0	0	0	0	2	0	0	0	1	2	0	2	0	0	0	0	0	1	2	0	0	6	2	0	0	0
1747	0	0	2	0	0	0	0	0	0	0	0	0	2	1	0	0	0	0	0	0	0	2	14	0	0	1	0	0	1	1	2	0	0	1
1765	0	0	1	0	0	0	0	0	0	0	0	0	3	1	0	0	2	0	1	0	0	0	0	0	0	0	1	0	0	1	1	0	0	1
1772	0	0	2	0	4	0	0	0	0	2	0	0	3	1	0	2	0	0	2	0	0	1	0	0	0	1	0	1	0	0	0	0	0	0
1780	0	0	0	0	0	1	0	0	0	0	0	0	1	0	0	0	2	2	0	0	0	0	0	0	1	0	0	0	0	0	0	0	1	0
1802	0	0	2	0	0	1	0	0	0	0	1	0	1	1	0	0	2	1	0	1	5	0	0	0	0	0	0	0	0	1	1	0	0	1
1802	0	0	1	0	0	3	4	0	0	0	0	0	3	0	0	0	1	1	0	0	0	0	1	0	0	0	1	0	0	0	0	0	0	1
1816	0	0	0	3	3	0	0	1	2	0	0	0	0	3	0	0	0	0	0	0	0	0	0	1	0	0	0	0	0	0	0	0	0	0
1825	0	0	0	1	0	0	0	0	0	0	0	0	1	3	0	0	0	0	0	0	1	0	0	0	0	0	0	2	1	0	0	0	0	0
1913	0	0	1	0	2	0	0	0	0	0	0	0	0	0	1	0	1	2	0	0	4	0	0	0	2	0	0	0	0	0	1	0	1	1
1919	0	0	0	0	2	0	0	0	1	0	0	0	0	0	0	1	1	2	0	0	1	0	0	0	0	3	0	2	1	2	0	0	0	1
1928	0	2	0	1	0	0	0	1	1	0	0	0	0	0	0	0	0	0	0	0	4	0	0	0	0	0	0	0	1	0	0	2	0	0
1941	0	0	2	0	0	0	0	0	0	2	0	0	0	2	0	0	0	0	1	0	0	2	2	0	0	2	0	0	0	3	1	0	0	0
1947	0	0	0	1	1	0	0	0	0	0	0	0	0	0	0	0	2	0	0	0	0	0	0	0	0	0	0	1	0	1	0	0	0	0
1987	0	0	2	1	0	0	0	0	0	0	0	0	2	0	0	0	1	2	0	0	0	0	0	0	0	0	0	0	1	0	0	0	0	0
1987	0	0	3	0	1	0	0	0	0	0	1	0	2	0	0	0	2	1	0	0	0	0	0	0	0	0	1	0	0	1	1	0	1	1
2034	0	0	0	0	0	0	0	2	2	1	0	0	0	2	0	0	0	0	0	0	0	0	0	0	0	0	0	0	0	0	0	3	0	0
2035	0	0	1	0	3	0	0	0	1	1	0	0	0	3	0	0	0	2	0	0	0	0	0	0	0	1	0	0	2	0	0	0	0	1
2035	0	0	1	0	2	0	0	0	1	0	0	0	0	2	0	0	0	0	0	0	0	0	0	1	0	0	0	0	0	6	0	1	0	0
2036	0	0	3	0	0	1	0	0	1	0	1	0	4	0	0	0	2	0	0	1	0	0	0	0	0	0	2	1	0	0	1	0	0	0
2036	0	0	2	0	0	0	0	0	2	0	0	0	4	0	0	0	3	1	0	0	0	0	0	0	0	1	2	1	0	1	0	0	0	0
2080	0	0	1	0	2	0	0	0	0	1	0	0	5	0	0	0	2	0	0	0	4	0	0	0	0	1	1	0	0	0	2	0	0	0
2108	0	0	1	0	0	1	0	0	0	0	0	0	2	1	0	0	3	0	0	1	0	0	0	0	0	0	0	0	0	0	0	0	0	0
2110	0	1	2	0	0	0	0	0	0	1	0	0	2	0	0	0	2	0	0	0	0	0	6	0	0	1	0	1	0	0	0	0	0	0
2143	0	0	0	0	3	0	0	0	0	0	0	0	0	2	0	0	0	1	0	0	0	0	0	0	0	1	0	0	0	0	0	0	0	0
2145	0	0	0	3	0	0	0	0	0	0	0	0	0	2	0	0	0	0	0	0	0	0	0	0	0	0	0	1	1	0	0	0	0	0
2149	0	0	0	2	0	0	0	0	0	0	0	0	0	0	0	1	1	1	0	0	0	0	0	0	0	0	0	1	0	0	0	0	0	0
2201	1	0	0	2	0	0	0	0	1	1	1	0	1	0	0	0	2	0	0	0	0	0	0	0	0	0	0	1	2	0	1	0	0	1
2203	0	0	0	0	0	0	0	0	0	0	1	1	0	0	0	0	0	2	0	0	0	0	0	0	0	0	0	0	0	1	0	0	0	0
2213	0	0	3	0	0	1	0	0	0	0	0	0	5	0	0	0	1	0	0	0	0	0	0	0	0	0	2	2	0	0	1	0	0	0
2213	0	0	1	0	0	0	0	0	0	0	1	0	4	0	0	0	3	0	0	0	0	0	0	0	0	0	2	1	0	2	0	0	0	0
2284	0	1	0	0	0	0	0	0	0	0	0	0	0	0	0	4	1	1	0	0	0	1	0	4	0	3	0	0	0	0	1	0	0	0
2286	0	0	0	0	2	0	0	0	1	2	0	0	0	0	1	0	0	0	0	0	0	0	0	0	0	0	0	1	0	0	1	0	0	0
2314	0	0	0	0	1	3	0	0	0	0	0	0	5	0	0	0	2	0	0	0	0	0	0	0	0	0	0	0	0	0	0	0	0	1
2316	0	0	0	0	0	0	0	0	0	1	0	0	0	3	0	0	1	0	0	0	0	0	0	0	0	0	0	0	0	0	0	1	0	0
2331	0	0	2	0	3	0	0	0	0	0	0	0	4	0	0	0	0	0	0	1	4	0	0	0	0	0	1	0	0	1	1	0	0	1
2338	0	0	0	4	0	0	0	0	1	1	0	0	0	3	0	0	0	0	0	0	0	0	0	0	0	1	0	2	0	0	0	0	0	0
2341	0	1	0	0	0	0	0	0	2	2	0	0	0	2	0	0	0	0	0	0	0	0	0	0	0	0	0	0	0	0	0	0	0	0
2361	0	1	0	0	1	0	0	0	0	0	0	0	0	0	0	0	0	0	0	0	0	6	0	2	0	1	1	0	0	3	0	0	0	0
2382	0	0	3	0	0	0	0	0	0	0	0	0	3	0	0	0	1	0	0	0	0	0	0	0	0	0	1	0	0	0	2	0	0	0
2382	0	0	1	0	1	0	0	0	0	0	0	0	4	0	0	0	0	0	0	0	0	0	0	0	0	0	0	0	0	0	1	0	0	0
2393	0	0	0	0	2	0	0	1	1	2	0	0	0	3	0	0	0	0	0	0	0	0	11	0	0	0	0	0	0	0	0	0	0	0
2427	0	0	1	0	1	1	0	0	0	1	0	0	2	2	0	1	0	0	0	0	1	0	10	0	0	0	0	1	0	1	0	0	0	0
2428	0	0	0	0	1	0	0	0	0	1	0	0	1	1	1	0	0	2	0	0	0	0	0	0	2	1	0	0	1	1	0	0	1	1
2429	0	0	0	0	0	0	0	0	1	3	0	0	0	1	0	0	0	0	0	0	0	0	0	0	0	0	0	0	0	0	0	0	0	0
2430	0	0	2	0	1	0	0	0	0	0	0	0	1	2	0	0	1	0	0	0	2	0	4	0	0	0	0	0	0	0	2	0	0	1
2430	0	0	1	0	0	2	0	1	0	0	0	0	2	0	0	0	0	0	0	0	0	0	0	0	0	0	0	0	0	1	1	0	0	0
2434	0	0	1	0	1	0	0	0	0	0	0	0	3	0	0	0	0	0	0	1	0	0	0	0	0	0	1	0	0	1	1	0	0	0
2492	0	0	0	2	0	0	0	0	0	2	0	0	2	0	1	0	0	1	1	0	0	1	0	0	0	1	0	1	0	1	0	0	0	0
2529	1	0	0	0	0	0	0	0	1	0	1	0	0	4	0	0	0	0	0	0	0	0	8	0	0	0	0	0	2	0	1	0	0	0
2535	0	3	0	0	0	0	0	0	1	1	0	0	1	1	0	0	1	0	0	0	0	0	0	0	0	0	0	0	0	0	0	1	0	0
2552	0	0	1	0	0	0	0	0	0	0	2	1	2	0	0	0	1	0	0	0	0	0	0	0	0	0	0	1	0	0	0	0	0	0
2592	1	0	0	1	1	0	0	0	0	1	0	0	0	5	0	0	0	0	0	0	0	0	0	0	0	2	0	1	1	0	1	0	0	1
2598	0	0	0	0	0	0	0	0	1	1	0	0	0	3	0	0	0	0	0	0	0	0	0	0	0	0	0	0	0	0	0	0	0	0
2602	0	0	1	0	1	2	0	0	0	0	0	0	1	0	0	0	2	0	0	3	0	1	0	0	0	0	0	0	0	3	0	0	0	1
2608	0	0	0	0	0	0	0	0	0	0	0	0	0	0	0	0	1	1	0	0	0	0	0	0	0	0	0	0	0	0	1	0	0	0
2655	0	0	0	5	1	0	0	0	0	1	0	0	0	2	0	2	0	0	1	0	0	0	0	0	0	0	0	1	0	0	0	0	0	0
